# Supplementary material for: A retinoic acid receptor β2 agonist attenuates transcriptome and metabolome changes underlying nonalcohol-associated fatty liver disease
Source: J Biol Chem. 2021 Oct 21;297(6):101331. doi: 10.1016/j.jbc.2021.101331 (PMC8626588; doi:10.1016/j.jbc.2021.101331)
Supplement: Supplemental Table S1 [file mmc1.xlsx]

## Sheet: HFD vs. chow
Table S1	HFD vs. chopw
gene	log2FoldChange	pvalue	padj	refseq_id
Thrsp	2.30487	3.36837e-24	4.54932e-20	NM_009381
Kbtbd11	1.94415	8.91768e-24	6.02211e-20	NM_029116
Gprc5b	1.89292	1.86831e-18	2.80372e-15	NM_001195774,NM_022420
Stap1	1.83741	2.44651e-16	1.37678e-13	NM_019992
Aatk	1.82656	3.36669e-19	6.05203e-16	NM_001198785,NM_007377,NM_001198787
Aim1l	1.79135	3.63253e-17	2.33624e-14	NM_001162970
Acot11	1.75236	3.5848e-19	6.05203e-16	NM_025590
Sema5b	1.73027	8.0931e-14	2.87646e-11	NM_013661
Lgals1	1.71086	9.30351e-14	3.22188e-11	NM_008495
Mogat1	1.70601	3.14956e-13	9.66771e-11	NM_026713
Slc22a27	1.65451	1.22926e-12	3.01861e-10	NM_134256
Cyp2a22	1.64215	2.74372e-12	6.07486e-10	NM_001101467
Slc22a29	1.62183	1.93253e-12	4.42386e-10	NM_172776
Extl1	1.60078	5.9324e-16	2.96752e-13	NM_019578
Grin3b	1.58745	7.37092e-13	1.94072e-10	NM_130455
Abcb1a	1.54829	6.67321e-18	6.43774e-15	NM_011076
Als2cr12	1.54245	4.87541e-11	7.56865e-09	NM_175370
B4galnt3	1.5331	6.08486e-13	1.67719e-10	NM_198884
Trim7	1.50631	1.67237e-16	9.82043e-14	NM_053166
Gbp11	1.50438	2.69253e-14	1.03901e-11	NM_001039647
Sytl4	1.49632	5.86257e-13	1.64958e-10	NM_013757
Pcp4l1	1.47393	2.49861e-13	8.03482e-11	NM_025557
Samd9l	1.46322	5.16259e-20	1.1621e-16	NM_010156
Cyp21a1	1.45223	1.5476e-11	2.75024e-09	NM_009995
Sult3a1	1.44544	1.01389e-10	1.41171e-08	NM_020565
Ubd	1.40603	1.25167e-09	1.27106e-07	NM_023137
Arhgef9	1.39657	2.28917e-11	3.81697e-09	NM_001033329
H2-Q1	1.39218	7.85726e-10	8.42223e-08	NM_010390
Ctse	1.38505	1.36191e-09	1.34263e-07	NM_007799
Mas1	1.35869	4.50001e-09	3.63935e-07	NM_008552
Tpm2	1.35096	8.4616e-09	6.21099e-07	NM_009416
Wfdc2	1.34839	1.15207e-12	2.88146e-10	NM_026323
Tmem28	1.33958	1.73658e-09	1.64016e-07	NM_001081283
Pnldc1	1.33568	1.18301e-08	8.45381e-07	NM_001034866
Osbpl3	1.32553	1.48945e-08	1.01599e-06	NM_001163645,NM_027881
Aqp8	1.32508	6.33087e-09	4.94247e-07	NM_001109045,NM_007474
Hao2	1.31941	2.31629e-10	2.81836e-08	NM_019545
Gpc1	1.31758	1.14618e-10	1.56366e-08	NM_016696
Chchd6	1.31633	3.54086e-16	1.91291e-13	NM_025351,NM_001167736
Vldlr	1.31483	2.08527e-08	1.34113e-06	NM_013703,NM_001161420
Kcnk10	1.30172	9.59813e-10	1.0049e-07	NM_029911
Pdxp	1.29177	3.20537e-08	1.94134e-06	NM_020271
Tceal8	1.28372	1.28837e-09	1.28895e-07	NM_025703,NM_001168578
Sult1c2	1.27706	1.80837e-11	3.05298e-09	NM_026935
Ntrk2	1.27101	6.13238e-08	3.32626e-06	NM_008745,NM_001025074
Gbp10	1.27019	6.47348e-08	3.4833e-06	NM_001039646
Osbpl5	1.2444	1.16297e-11	2.15183e-09	NM_001199227,NM_024289
Anxa2	1.22579	2.66686e-11	4.39251e-09	NM_007585
Gbp6	1.21862	2.43061e-08	1.5198e-06	NM_194336
Dsg1c	1.19812	4.01028e-09	3.2826e-07	NM_181680
Dnph1	1.1966	1.27505e-11	2.32714e-09	NM_207161
Slc26a4	1.19624	1.18467e-07	5.83948e-06	NM_011867
Leap2	1.19576	2.29217e-09	2.0234e-07	NM_153069
Slc28a1	1.19023	3.69872e-07	1.48234e-05	NM_001004184
Themis	1.18118	7.41109e-08	3.92526e-06	NM_178666
Cd36	1.17933	2.57127e-07	1.10951e-05	NM_001159558,NM_007643,NM_001159555,NM_001159556,NM_001159557
Cd274	1.17458	2.43178e-10	2.93246e-08	NM_021893
Pklr	1.17424	7.8713e-11	1.10739e-08	NM_013631,NM_001099779
Ldb3	1.17265	2.78964e-07	1.17374e-05	NM_001039072,NM_001039073,NM_001039071,NM_001039076,NM_001039074,NM_001039075,NM_011918
Mdm1	1.1702	5.94853e-08	3.24116e-06	NM_010785,NM_001162905,NM_001162904,NM_148922
Dio1	1.16926	2.45353e-09	2.15178e-07	NM_007860
Corin	1.16477	6.30325e-07	2.25734e-05	NM_001122756,NM_016869
Cyp2b9	1.16262	2.70898e-08	1.67066e-06	NM_010000
Gpr98	1.16236	4.42215e-09	3.59793e-07	NM_054053
Lect2	1.15346	3.81607e-18	4.68544e-15	NM_010702
Cc2d2a	1.15247	2.64804e-09	2.30738e-07	NM_172274
Tle3	1.14911	2.82211e-18	3.81155e-15	NM_001083927,NM_001083928,NM_009389
Ankrd2	1.13737	7.47572e-07	2.60897e-05	NM_020033
Serpinb8	1.13703	1.18984e-08	8.45787e-07	NM_001159748,NM_011459
Ifi44	1.13623	3.89223e-08	2.26588e-06	NM_133871
Srebf1	1.13486	1.80214e-11	3.05298e-09	NM_011480
Grid1	1.12552	6.6814e-07	2.35611e-05	NM_008166
Slc17a4	1.11665	5.70654e-13	1.63984e-10	NM_177016
Uck1	1.11208	1.53125e-17	1.29257e-14	NM_011675
Endod1	1.11144	4.40642e-08	2.54329e-06	NM_028013
Cml5	1.09915	1.61893e-07	7.69904e-06	NM_023493
Col27a1	1.09884	2.73859e-06	7.53307e-05	NM_025685
Mme	1.0983	1.52528e-06	4.63973e-05	NM_008604
Ccl2	1.09818	2.44282e-06	6.8308e-05	NM_011333
Slc17a8	1.09433	9.41475e-07	3.14741e-05	NM_182959
Gna14	1.0906	2.93173e-06	7.951e-05	NM_008137
Uba7	1.09005	7.99498e-16	3.85644e-13	NM_023738
Pkhd1	1.08642	7.10989e-11	1.02155e-08	NM_153179
Slc13a4	1.07703	4.41133e-06	0.000111121	NM_172892
Cfd	1.07173	2.01853e-07	9.21021e-06	NM_013459
Rufy4	1.06969	7.99056e-07	2.7391e-05	NM_001170641,NM_001034060
Wdr93	1.06136	1.80397e-07	8.34396e-06	NM_001037927
Ppp1r1b	1.05617	9.50135e-09	6.9365e-07	NM_144828
Ly6d	1.05334	5.93114e-06	0.000142537	NM_010742
Acss3	1.051	2.28958e-06	6.48283e-05	NM_198636,NM_001142804
Akr1c20	1.04863	1.18293e-08	8.45381e-07	NM_054080
Cep78	1.04771	5.15839e-07	1.94607e-05	NM_198019
Hnmt	1.04757	6.63064e-13	1.79107e-10	NM_080462
Cxcl10	1.04145	3.51686e-07	1.43936e-05	NM_021274
Bhlhb9	1.03718	5.93727e-07	2.16558e-05	NM_198161,NM_001098222
9030619P08Rik	1.03281	7.91727e-06	0.000179113	NM_001039720
Tlcd2	1.03209	3.47425e-08	2.05804e-06	NM_027249
Mterfd3	1.03186	2.41113e-06	6.77021e-05	NM_028832
Cyp46a1	1.02175	2.49508e-06	6.94815e-05	NM_010010
Wdr63	1.01443	9.35175e-06	0.00020504	NM_172864
Clstn3	1.0135	8.45746e-06	0.000189021	NM_153508
Mpped2	1.01309	1.31694e-05	0.000270724	NM_001143683,NM_029837
Mtnr1a	1.01306	3.63308e-07	1.46473e-05	NM_008639
Slc38a11	0.999914	1.87366e-05	0.000364635	NM_177074
Ces2e	0.999059	5.95148e-08	3.24116e-06	NM_172759,NM_001163756
Rad51b	0.998951	1.89255e-05	0.000367252	NM_001252562,NM_009014
Igf2bp2	0.996629	2.25565e-07	1.01212e-05	NM_183029
Itgax	0.98584	7.06028e-06	0.000164124	NM_021334
Slc16a11	0.985534	2.11817e-08	1.35583e-06	NM_153081
F13a1	0.981637	2.70911e-05	0.000491131	NM_028784,NM_001166391
Rfx4	0.979648	3.61394e-06	9.45928e-05	NM_027689,NM_001024918
Ddx60	0.974539	3.43641e-09	2.86494e-07	NM_001081215
Slc34a2	0.971034	3.1448e-05	0.00055813	NM_011402
Atp8b5	0.969909	1.10574e-05	0.000236298	NM_177195
Zfp608	0.967645	1.0884e-07	5.4444e-06	NM_175751
Slc39a5	0.962221	5.38173e-06	0.000131295	NM_028092,NM_001136237,NM_028051
Slc25a35	0.961961	7.36215e-06	0.000169681	NM_028048
Slc13a3	0.960848	6.31776e-07	2.25734e-05	NM_054055
Rsph4a	0.958016	4.51531e-05	0.00073563	NM_001162957
Ifit3	0.957627	1.05108e-07	5.30064e-06	NM_010501
2010107G23Rik	0.957547	1.13587e-06	3.67012e-05	NM_027251
Aldh1a1	0.957474	1.6935e-09	1.61073e-07	NM_013467
Gstt1	0.955457	5.22212e-18	5.42538e-15	NM_008185
Gpr64	0.954089	9.33104e-07	3.13495e-05	NM_178712,NM_001079848,NM_001079847,NM_001079857
Rgs12	0.953712	8.57453e-07	2.90974e-05	NM_173402,NM_001163512
Ttbk1	0.952979	4.67968e-05	0.000757839	NM_001162864
Chrm1	0.948409	4.96024e-05	0.000793755	NM_007698,NM_001112697
Erbb4	0.948308	1.57556e-05	0.000317092	NM_010154
Anxa8	0.946125	4.22503e-05	0.000699304	NM_013473
Slc16a6	0.945491	1.62415e-10	2.15057e-08	NM_001029842,NM_134038
4430402I18Rik	0.945429	1.55498e-05	0.000313455	NM_198651
Gbp9	0.944931	3.40241e-09	2.85422e-07	NM_172777
Ptafr	0.944889	4.57186e-05	0.000743051	NM_001081211
Tmem14a	0.942843	1.30704e-06	4.08631e-05	NM_029398
Pparg	0.940628	1.22052e-06	3.897e-05	NM_001127330,NM_011146
Psmb9	0.940205	6.1437e-14	2.30491e-11	NM_013585
Sema4d	0.938451	3.999e-06	0.000102487	NM_013660
Map9	0.930754	5.92664e-05	0.000906945	NM_001081230
Mgst3	0.930568	1.61439e-08	1.0794e-06	NM_025569
Cidea	0.930456	5.96862e-07	2.16558e-05	NM_007702
Lingo4	0.928108	6.57112e-05	0.000988303	NM_177250
Zfp423	0.921983	4.1491e-05	0.000688424	NM_033327
Flrt2	0.918347	7.94398e-05	0.00115991	NM_201518
3110047P20Rik	0.917151	8.91959e-05	0.00127522	NM_177006
Gbp2	0.917038	2.64013e-07	1.12484e-05	NM_010260
Ciita	0.915109	3.00545e-06	8.10213e-05	NM_007575,NM_001243761,NM_001243760
Map3k13	0.914523	5.13942e-05	0.000819516	NM_172821
Impg2	0.913596	5.19437e-08	2.93536e-06	NM_174876
Dmrta1	0.907042	5.31606e-05	0.00084172	NM_175647
Tnfrsf23	0.906092	1.20052e-05	0.000251774	NM_024290
Dpf3	0.904661	1.09675e-05	0.000235123	NM_001267626,NM_058212,NM_001267625
Abcd2	0.903189	7.73074e-05	0.00113614	NM_011994
Nptx1	0.902454	8.92259e-05	0.00127522	NM_008730
Plgrkt	0.902141	2.50132e-08	1.54967e-06	NM_026362
Spns2	0.899334	4.58437e-08	2.63475e-06	NM_001276383,NM_153060
Dzip1l	0.896871	3.89551e-05	0.00065602	NM_028258
Cd300lb	0.893329	2.15292e-05	0.000406596	NM_199221
Ppp1r3b	0.89199	3.99538e-06	0.000102487	NM_177741
Nat8	0.890699	5.29169e-06	0.000129729	NM_023455
Fabp2	0.887931	6.83683e-06	0.000159479	NM_007980
Gbp4	0.88445	2.94051e-06	7.95882e-05	NM_008620,NM_001256005
Rcan2	0.879601	1.77564e-05	0.000349079	NM_207649,NM_030598
Slc26a10	0.877749	2.73012e-05	0.000494277	NM_177615
Stx1b	0.877169	8.86565e-06	0.000196294	NM_024414
Pkp1	0.876113	0.00018859	0.00231554	NM_019645
Gbp7	0.873649	1.52833e-08	1.03208e-06	NM_001083312,NM_145545
D4Wsu53e	0.872859	2.62164e-07	1.1205e-05	NM_023665
Pdzrn3	0.87284	3.65927e-05	0.000625585	NM_018884
Fitm1	0.871819	1.96617e-05	0.000376668	NM_026808
4931406C07Rik	0.871092	7.57603e-11	1.07707e-08	NM_133732,NM_001199484,NM_001199485
1810046K07Rik	0.870182	0.000135658	0.00177196	NM_027217
Tlr12	0.869349	0.00020662	0.00247834	NM_205823
Gpr12	0.864526	0.000227589	0.00264359	NM_008151,NM_001010941
Slc1a4	0.864072	2.80054e-07	1.17466e-05	NM_018861
Frk	0.859979	1.76082e-07	8.20144e-06	NM_010237,NM_001159544
Mettl15	0.858292	5.91013e-06	0.000142537	NM_029790
Cdc14a	0.857974	1.28137e-06	4.03409e-05	NM_001080818,NM_001173553
Gbp3	0.857896	1.81572e-06	5.35439e-05	NM_018734
Dcaf12l1	0.857682	2.51221e-07	1.09099e-05	NM_001190718,NM_178739
Ces1g	0.857249	1.76662e-05	0.000348791	NM_021456
Dhx58	0.856649	8.03784e-10	8.54795e-08	NM_030150
Ccl3	0.855642	0.000207548	0.00248726	NM_011337
Paqr7	0.854732	1.9158e-05	0.000371098	NM_027995
Pax8	0.850103	0.000155593	0.00197318	NM_011040
Aldh3a2	0.847867	2.75562e-06	7.54917e-05	NM_007437
Car3	0.846811	0.000230413	0.00266892	NM_007606
Ildr2	0.843576	1.15953e-06	3.72873e-05	NM_001164528
Insl6	0.841848	0.000323368	0.00345797	NM_013754
Tnf	0.841485	0.000232103	0.0026793	NM_013693
Trhde	0.839404	0.000115906	0.00157487	NM_146241
Prok1	0.836892	0.000366269	0.00380819	NM_001044382
Fsd2	0.834622	0.000372651	0.00385377	NM_172904
Fam19a5	0.833523	1.77261e-05	0.000348991	NM_134096,NM_001252310,NR_045510
C4a	0.829731	2.90817e-05	0.000521616	NM_011413
Slfn8	0.827049	3.53829e-07	1.44375e-05	NM_001167743,NM_181545
Xaf1	0.826138	3.604e-07	1.46173e-05	NM_001037713
Ccl22	0.823528	0.000327744	0.00349646	NM_009137
Cr2	0.822678	0.000441578	0.00441447	NM_007758
Plin4	0.822427	0.00046461	0.00456034	NM_020568
Dusp14	0.82028	0.000453098	0.00448318	NM_019819
S100a4	0.819417	0.000449652	0.00447202	NM_011311
Pou2f2	0.819217	1.87714e-05	0.000364786	NM_001163555,NM_001163554,NM_001163556,NM_011138
Tsc22d1	0.818806	0.000375906	0.00387852	NM_009366,NM_207652,NM_001177751
Asb2	0.815477	7.89391e-05	0.00115384	NM_023049
1700029J07Rik	0.81301	0.000279143	0.00307763	NM_001033148
Ifit1	0.812596	3.32896e-05	0.00058543	NM_008331
Hrk	0.812395	0.000520335	0.00498415	NM_007545
9030617O03Rik	0.811251	2.01682e-10	2.52862e-08	NM_145448
Cd4	0.80661	0.000175334	0.00216313	NM_013488
Trim30a	0.803851	1.07308e-10	1.47887e-08	NM_009099
Ces2g	0.802037	2.98061e-10	3.50054e-08	NM_197999
Slc16a13	0.801686	0.000555275	0.0052298	NM_172371
Dfna5	0.801205	0.000232951	0.0026845	NM_018769
Agxt2	0.800245	3.54681e-13	1.04482e-10	NM_001031851
Procr	0.799567	4.41077e-05	0.00072108	NM_011171
Slc23a1	0.799561	3.07637e-06	8.19885e-05	NM_011397
Sh2d4a	0.79853	6.79531e-06	0.000159265	NM_028182
Plau	0.79817	0.000199434	0.00241358	NM_008873
Cpeb1	0.798153	9.10043e-08	4.67316e-06	NM_001252525,NM_001252526,NM_007755
Obsl1	0.797995	0.000399155	0.00407482	NM_178884
Fosb	0.797744	0.000449466	0.00447202	NM_008036
Lmod2	0.797092	0.000692863	0.00614837	NM_053098
Sdcbp2	0.797075	0.000340357	0.00359131	NM_145535
Lhx6	0.796251	1.14361e-05	0.000242527	NM_001083125,NM_001083127,NM_001083126,NM_008500
Card11	0.795838	0.000136181	0.00177364	NM_175362
Serpina7	0.79447	0.000707544	0.00622952	NM_177920
Oas1a	0.794318	9.54116e-05	0.00135076	NM_145211
Cd209c	0.791623	0.000124085	0.0016593	NM_130903
Pdlim2	0.791422	5.49234e-05	0.000861551	NM_001253736,NM_145978
Ptk6	0.790225	0.000632928	0.00572944	NM_009184
Ccr2	0.788075	0.000572406	0.00532066	NM_009915
Esrrg	0.78665	6.62344e-05	0.000993957	NM_001243792,NM_011935
Olig1	0.786247	0.000267262	0.00297825	NM_016968
Insc	0.784902	0.000137809	0.00179311	NM_173767
Saa4	0.784682	1.94335e-05	0.000375492	NM_011316
Trim34a	0.78408	3.56077e-07	1.44855e-05	NM_030684
Isg15	0.784061	4.87431e-05	0.000784653	NM_015783
Arrdc3	0.782094	0.000372269	0.00385277	NM_001042591
Ucp3	0.781761	0.000141832	0.00183484	NM_009464
Tnfrsf19	0.780212	0.000146905	0.00188245	NM_001164155,NM_013869
Uros	0.779592	3.02147e-05	0.000538364	NM_009479
Tmem237	0.778572	5.35789e-07	2.01269e-05	NM_001033449,NM_001037812
Prrx1	0.777601	0.000497067	0.0047983	NM_175686,NM_011127,NM_001025570
Ttc26	0.776535	0.000192432	0.00235193	NM_153600
Alpk3	0.776255	0.000607644	0.00554516	NM_054085
BC021614	0.775605	3.9432e-06	0.000101442	NM_144869
Steap4	0.77327	1.80026e-05	0.000352893	NM_054098
Exoc4	0.772853	2.35505e-12	5.30121e-10	NM_009148
Bcl2a1b	0.77274	0.00071694	0.00629993	NM_007534
Gpr35	0.770972	0.000130596	0.00172769	NM_001104529,NM_001271766,NM_022320
Trdmt1	0.769461	0.000114431	0.0015627	NM_010067
Gstt3	0.768946	1.42329e-05	0.000289067	NM_133994
Sptlc3	0.768065	6.56696e-05	0.000988303	NM_175467
Pet112	0.766832	2.83783e-13	8.91342e-11	NM_144896
Oas1c	0.765236	5.88003e-05	0.000901427	NM_033541
Acot6	0.765016	0.000695451	0.00616207	NM_172580
Pydc3	0.764395	4.26129e-05	0.000701941	NM_001162938
Cyp2u1	0.7643	5.23673e-05	0.000832897	NM_027816
Epm2a	0.764054	1.85421e-05	0.00036137	NM_010146
Sfmbt2	0.762562	0.000923649	0.00763452	NM_001198809,NM_001198808,NM_177386
Stat1	0.761307	3.05524e-09	2.61165e-07	NM_001205314,NM_009283,NM_001205313
Sned1	0.761295	1.79922e-06	5.32055e-05	NM_172463
B930041F14Rik	0.760913	0.000384165	0.00394866	NM_178699
Aqp4	0.760869	0.00119414	0.00928497	NM_009700
Ddo	0.759831	7.27488e-07	2.54545e-05	NM_027442
Ly6a	0.759604	5.41215e-06	0.000131705	NM_001271416,NM_001271417,NM_001271418,NM_001271419,NM_001271446,NM_010738
Slc22a26	0.75895	0.000985205	0.00801094	NM_146232
C5ar1	0.757603	0.00016928	0.00211108	NM_001173550,NM_007577
Slc50a1	0.75728	6.93987e-15	2.8403e-12	NM_009057
Zbtb37	0.75685	2.20595e-07	9.94497e-06	NM_173424
Trim13	0.756692	4.82858e-05	0.000778219	NM_023233,NM_001164220
Lin7a	0.756373	5.70986e-11	8.56859e-09	NM_001033223,NM_001039354
Gypc	0.755017	6.92348e-06	0.000161222	NM_001048207
Cyp2c38	0.754644	0.000103924	0.00144437	NM_010002
Parp11	0.753889	5.66513e-08	3.15093e-06	NM_181402
Slc35f2	0.75362	0.000810073	0.00691147	NM_028060
Ces2h	0.752259	0.00127072	0.00974718	NM_001272045
Cyth4	0.748714	2.32139e-07	1.03474e-05	NM_028195
Ppp1r10	0.748323	8.18851e-06	0.000183711	NM_001163818
Rdh9	0.747678	9.39818e-07	3.14741e-05	NM_153133
Fndc5	0.745747	0.0012462	0.00962275	NM_027402
Slamf8	0.744809	0.000244457	0.0027909	NM_029084
Ptch2	0.744746	0.00105489	0.00847879	NM_008958
Cxcl11	0.744722	0.00138728	0.010384	NM_019494,NR_038116
Wwtr1	0.743104	1.17226e-06	3.76071e-05	NM_133784,NM_001168281
Fgr	0.742158	2.07626e-06	5.97479e-05	NM_010208
Smim3	0.741075	0.000736714	0.00642768	NM_134133
Herc6	0.739264	2.11374e-07	9.57991e-06	NM_025992
Lrp11	0.738765	0.000293392	0.00320336	NM_172784
Pm20d2	0.737795	8.34265e-06	0.000186859	NM_001034867
Anks6	0.737095	0.00162155	0.0116803	NM_001024136
Rtn4ip1	0.735343	2.04722e-08	1.32296e-06	NM_130892
St8sia3	0.735088	0.00130915	0.0099726	NM_009182
Gbe1	0.735052	8.37532e-16	3.90059e-13	NM_028803
Sult1b1	0.734944	1.97134e-05	0.000377123	NM_019878
Mdk	0.73365	0.00168396	0.0119965	NM_010784,NM_001012336,NM_001012335
Cabp4	0.733246	0.001747	0.0123149	NM_144532
Ermp1	0.733031	3.46471e-08	2.05804e-06	NM_001081213
Kif26a	0.73264	3.97297e-05	0.00066657	NM_001097621
Cd83	0.7325	0.000797733	0.0068451	NM_009856
Ap3m2	0.731387	4.41818e-06	0.000111121	NM_001122820,NM_029505
Ccdc57	0.731386	0.00022616	0.00263548	NM_027745
Sybu	0.731164	0.00115478	0.00910938	NM_176998,NM_001032727,NM_178765
Clec4e	0.730658	0.000519599	0.00498063	NM_019948
Col12a1	0.730393	0.000451431	0.00447653	NM_007730
Phldb1	0.729845	2.13639e-06	6.10952e-05	NM_153537
S100a10	0.729678	1.25573e-05	0.000261227	NM_009112
Ccdc66	0.729496	0.000145873	0.00187278	NM_177111
Zbp1	0.729323	0.00024911	0.00282493	NM_001139519,NM_021394
Upp1	0.728979	9.71334e-05	0.00137083	NM_009477,NM_001159402,NM_001159401
Pla2g6	0.728382	3.48356e-05	0.000603192	NM_016915,NM_001199023,NM_001199024,NM_001199025
Dsg1a	0.727907	0.00178532	0.0125157	NM_010079
Morc4	0.725813	0.000116085	0.00157572	NM_001193309,NM_029413
Lyplal1	0.725059	3.89028e-09	3.22344e-07	NM_146106
Abcb9	0.724644	4.4023e-05	0.000720697	NM_019875
Traf1	0.724114	0.00126112	0.00971079	NM_009421
Tlr5	0.722752	0.000161198	0.00202713	NM_016928
Prnp	0.722613	1.02399e-06	3.37124e-05	NM_011170
Gm4841	0.722554	0.000540555	0.00512692	NM_001034859
Gm5549	0.722455	0.00129118	0.00986906	NM_001270430
Nrp2	0.721562	5.24216e-10	6.00005e-08	NM_001077405,NM_001077404,NM_001077407,NM_001077406,NM_001077403,NM_010939
Afap1l2	0.72074	0.000719323	0.00631676	NM_001177796,NM_001177797,NM_146102
Btc	0.718552	0.000525757	0.00501829	NM_007568
Synj2	0.716954	0.000337551	0.00357286	NM_001113351,NM_011523,NM_001113352,NM_001113353
Tnfrsf11b	0.716859	0.000487195	0.00472027	NM_008764
Car2	0.716237	7.80253e-06	0.000177326	NM_009801
Stat5a	0.716202	3.52218e-06	9.25497e-05	NM_001164062,NM_011488
Acnat2	0.715629	0.000995302	0.00807845	NM_145368
Hmgn2	0.715499	5.45981e-05	0.000858442	NM_016957
4930444A02Rik	0.71528	8.89266e-06	0.00019657	NM_029037
Mfap3l	0.715238	0.00158302	0.0114578	NM_001177882,NM_027756,NM_001177881
Gal3st1	0.713639	0.000662328	0.0059359	NM_016922,NM_001177703,NM_001177691
L1cam	0.713583	0.00231513	0.015164	NM_008478
Eda2r	0.712609	0.00238284	0.0154427	NM_175540,NM_001161432,NM_001161433
Parvg	0.712493	0.000111394	0.00153206	NM_001162500,NM_022321
Pmaip1	0.712105	0.00116962	0.00915827	NM_021451
Mest	0.711682	0.000270293	0.00300604	NM_001252293,NM_001252292,NM_008590
Ksr2	0.71135	0.00201048	0.013707	NM_001114545
Hsd3b3	0.709231	5.00947e-05	0.000800685	NM_001161742,NM_001012306,NM_001161743,NM_001161744,NM_001161745
Ncmap	0.709222	0.00209856	0.0140591	NM_181047,NM_145555,NM_001243306,NM_001243305,NM_001168500,NM_001168498
Tor3a	0.70842	0.000222226	0.00261268	NM_023141
Fam73b	0.708392	9.13456e-08	4.67316e-06	NM_001242407,NM_175392
Slc22a3	0.707113	2.48308e-07	1.08182e-05	NM_011395
Sorl1	0.706953	9.85098e-05	0.00138303	NM_011436
2610034B18Rik	0.706598	5.98075e-07	2.16558e-05	NM_027420
Efna5	0.706396	1.11079e-05	0.000236779	NM_010109,NM_207654
Myo1f	0.706178	6.80406e-06	0.000159265	NM_053214
Tnfsf10	0.705686	6.54793e-05	0.000988115	NM_009425
Tnfrsf22	0.704999	0.00179321	0.0125552	NM_023680
Sult2a7	0.703553	0.00275661	0.0173314	NM_001184981
Oasl2	0.703494	2.55619e-05	0.00046654	NM_011854
Glipr1	0.702237	0.000508656	0.00488614	NM_028608
Tlr1	0.702051	0.00061779	0.00561499	NM_001276445,NM_030682
Vnn1	0.700758	0.00211376	0.0141229	NM_011704
St6galnac2	0.700645	0.000407776	0.00414201	NM_009180
St5	0.699969	0.000117301	0.00158744	NM_029811,NR_037617,NM_001001326
Cxcl2	0.699872	0.00203536	0.0138401	NM_009140
Amz1	0.698878	0.00174703	0.0123149	NM_173405
Tnc	0.698873	0.00265486	0.0168025	NM_011607
D630003M21Rik	0.69796	0.00244303	0.0157572	NM_177657,NM_001131021
Plscr2	0.697585	7.19553e-09	5.36922e-07	NM_008880,NM_001195084
Fam105a	0.697023	0.000172166	0.00213987	NM_001242423,NM_001242424,NM_198301
Col6a3	0.696606	0.000654598	0.00588642	NM_001243008,NM_001243009
Gpd2	0.695597	0.00014433	0.00186004	NM_001145820,NM_010274
Dhrs7	0.692045	7.66159e-09	5.65451e-07	NM_025522
Ces1d	0.691822	8.00116e-05	0.00116699	NM_053200
Tenm3	0.691637	2.97668e-06	8.04061e-05	NM_001145937,NM_011857
Gamt	0.690037	9.76569e-05	0.00137534	NM_010255
Psd4	0.689378	5.40094e-05	0.000852163	NM_177611
Thbs1	0.689347	0.00332594	0.0201707	NM_011580
Rxrg	0.688903	0.000116257	0.00157647	NM_009107,NM_001159731
Lamb3	0.688662	0.00328065	0.0199768	NM_008484
Gpat2	0.688225	0.000243798	0.00278574	NM_001081089
Slc12a7	0.686684	3.26102e-06	8.63595e-05	NM_011390
H2-DMb1	0.686626	0.000126012	0.00167841	NM_010387
Fam84a	0.686366	0.00165593	0.0118433	NM_029007
Tert	0.686341	0.00010522	0.00145604	NM_009354
Adam19	0.685865	0.000424549	0.00427689	NM_009616
Mansc4	0.685657	0.00329085	0.0200298	NM_001034903
Mgll	0.685631	5.67736e-05	0.000883392	NM_011844,NM_001166249,NM_001166251,NM_001166250
Mlph	0.685387	1.58241e-05	0.000317092	NM_053015
Parp8	0.685365	0.000290713	0.00318699	NM_001081009
Nr1h5	0.685308	0.000552507	0.00521226	NM_198658,NM_201622,NM_201619
Heatr8	0.684547	0.00343791	0.0206722	NM_001126487
Slc22a7	0.683768	0.00345678	0.0207499	NM_144856
Rpgrip1	0.683652	0.00298579	0.0184559	NM_023879,NM_001168515
Nkain1	0.683412	0.00338899	0.0204612	NM_025998
Recql4	0.683262	0.00154254	0.0112614	NM_058214
Ngfr	0.682767	0.000585667	0.00541411	NM_033217
Tmem150b	0.682501	0.00355961	0.0212539	NM_001142792,NM_177887
Cd160	0.682256	0.00362312	0.0215662	NM_018767,NM_001163496,NM_001163497
Mmp12	0.681106	0.000682357	0.00608713	NM_008605
Tmem136	0.68106	0.000373281	0.00385733	NM_001034863
Adam8	0.680743	0.00368456	0.0217994	NM_007403
Klra2	0.679945	0.000120824	0.00162212	NM_001170851,NM_008462
Phf19	0.679542	0.000679521	0.00607387	NM_028716
Cd72	0.679075	6.00835e-05	0.000916935	NM_007654,NM_001110320,NM_001110321,NM_001110322
Sp100	0.677283	1.14565e-05	0.000242527	NM_013673
Stk39	0.676582	0.000405828	0.00413046	NM_016866
BC026585	0.676151	3.72393e-11	5.98755e-09	NM_001033284
Coro1a	0.675544	1.81016e-05	0.00035432	NM_009898
Ccl4	0.675024	0.0019004	0.0131624	NM_013652
Slc17a3	0.674786	5.43358e-08	3.04506e-06	NM_134069,NM_001164743
Eml6	0.674541	0.000340624	0.00359131	NM_146016
Utp14b	0.674314	0.00174987	0.0123285	NM_001001981,NM_001136226
Pfn4	0.672871	0.00357845	0.0213474	NM_028376
Pydc4	0.672467	0.00416624	0.0239037	NM_001177349,NM_001177350
Gda	0.672296	5.48146e-07	2.03485e-05	NM_010266
Napsa	0.670769	0.00259863	0.016524	NM_008437
Mnda	0.67053	0.00219095	0.0145482	NM_001033450
Col5a3	0.669767	0.000624971	0.005665	NM_016919
Cidec	0.669383	0.00383576	0.0224754	NM_178373
Agpat9	0.667719	0.000172566	0.0021402	NM_172715
Pycard	0.667432	0.000696491	0.00616207	NM_023258
Rnf152	0.665027	0.000734333	0.00641466	NM_178779,NM_001160368
Acad10	0.66496	7.79815e-10	8.42223e-08	NM_028037
Fbf1	0.664631	0.0034922	0.020916	NM_172571
Ccl5	0.663874	0.00146536	0.0108148	NM_013653
Ttc39a	0.662883	0.00334287	0.020228	NM_001145948,NM_153392
Tchh	0.662627	0.000655998	0.00589482	NM_001163098
Nupr1	0.662291	0.00191037	0.013191	NM_019738
Invs	0.660927	6.9052e-09	5.28335e-07	NM_010569
Obfc1	0.660665	1.91786e-05	0.000371098	NM_175360
Fbln2	0.66051	0.00252264	0.0161473	NM_001081437,NM_007992
Oasl1	0.659076	7.29156e-06	0.000168919	NM_145209
Neil1	0.658852	8.63103e-07	2.91578e-05	NM_028347
Igsf9	0.65856	0.00484015	0.0268024	NM_001145800,NM_033608
Zfp449	0.658428	0.00466693	0.0261	NM_030139
Kifap3	0.658152	5.55716e-05	0.000869699	NM_010629
Ptpro	0.65769	0.00203615	0.0138401	NM_011216,NM_001164402,NM_001164403,NM_001164401
Sp110	0.657319	2.26206e-05	0.000420238	NM_175397,NM_030194
Ifit2	0.657226	0.000517041	0.00495963	NM_008332
Capg	0.656604	0.000251229	0.00283942	NM_001271395,NM_007599,NM_001042534,NM_001271415
Mthfr	0.656545	3.40532e-05	0.000594984	NR_027809,NM_001161798,NM_010840
Rims3	0.655615	0.00384605	0.022499	NM_182929
Tppp	0.655519	0.000450587	0.00447473	NM_182839
Adam1a	0.655489	0.00418237	0.0239566	NM_172126
Trim12a	0.655384	5.48413e-07	2.03485e-05	NM_023835
Fpgs	0.65533	7.98602e-07	2.7391e-05	NM_010236
Per2	0.654872	2.69376e-05	0.000489663	NM_011066
Ociad2	0.653412	2.61413e-10	3.12447e-08	NM_026950
Armcx2	0.653359	0.000408851	0.00414871	NM_001166397,NM_001166398,NM_026139
Gng10	0.651876	3.80565e-06	9.86547e-05	NM_025277
Ggct	0.651398	0.000197516	0.00239361	NM_026637
P2ry14	0.65137	0.00214962	0.0143193	NM_133200,NM_001008497
P2ry4	0.651142	8.7753e-05	0.00126353	NM_020621
Ereg	0.651067	0.0035959	0.0214326	NM_007950
Nxpe2	0.650543	0.00117923	0.00920617	NM_030069
Il1b	0.650281	0.00534586	0.028754	NM_008361
2210404O07Rik	0.649812	0.00405428	0.0233708	NM_001099917
Gale	0.649806	0.000482213	0.0046922	NM_178389
Tstd1	0.649698	0.000241203	0.00275842	NM_001164525
Dennd4b	0.649661	1.03967e-06	3.39996e-05	NM_201407
Tgtp2	0.64932	0.00401419	0.0232088	NM_001145164
9030025P20Rik	0.649235	0.000779715	0.00672982	NM_001123370
Trpc3	0.64863	0.00450286	0.0253822	NM_019510
Pilrb2	0.647654	0.000362531	0.00377222	NM_001024932
Gm4787	0.646946	0.00584522	0.0306245	NM_001038995
Niacr1	0.646903	0.00590376	0.0307505	NM_030701
Pcdhga12	0.646468	0.00588111	0.0306918	NM_033595
Gm12250	0.646394	0.00136015	0.0102227	NM_001135115
Bdnf	0.645917	0.000956901	0.00782792	NM_001048141,NM_001048142,NM_001048139,NM_007540
Anxa9	0.645337	0.00106445	0.00853712	NM_001085383,NM_023628
Cysltr1	0.645101	0.00368559	0.0217994	NM_021476
Ppip5k1	0.644729	6.78022e-06	0.000159265	NM_178795
Lrtm1	0.644524	0.00600594	0.0311886	NM_176920
Degs2	0.644393	0.00571151	0.0301799	NM_027299,NM_001171002
Mmp27	0.644372	0.00429422	0.0244561	NM_001030289
Acot2	0.643797	0.00554231	0.0295051	NM_134188
Bmp10	0.642962	0.00105249	0.00846627	NM_009756
Col3a1	0.642233	0.00578527	0.0303912	NM_009930
Epha7	0.641033	0.000590497	0.00543643	NM_001122889,NM_010141
Cdcp1	0.639195	0.00326988	0.0199292	NM_133974
Arhgap26	0.639122	8.48703e-07	2.8873e-05	NM_175164
I830012O16Rik	0.638996	0.000835437	0.00705839	NM_001005858
Prex2	0.638544	0.00010396	0.00144437	NM_001033636,NM_029525
Vac14	0.638349	1.10387e-09	1.13808e-07	NM_146216
Rbm12b2	0.637046	0.000784699	0.00674612	NM_198957
Fam65c	0.636989	0.00244181	0.0157569	NM_001080708
Samhd1	0.636912	4.09815e-12	8.64838e-10	NM_018851,NM_001139520
Zscan5b	0.636667	0.0066609	0.0336937	NM_133204
Ccr7	0.636259	0.00620512	0.0319089	NM_007719
Gbp5	0.636128	0.00177479	0.0124521	NM_153564
Ccdc162	0.636099	0.000369553	0.00382759	NM_001177571
Nhlrc1	0.635738	0.00116042	0.00912792	NM_175340
Ptges	0.63484	0.00585656	0.0306465	NM_022415
Flt3	0.634728	0.00572749	0.0302157	NM_010229
Acad12	0.634444	0.00012532	0.00167085	NM_178799
Serpinh1	0.634308	0.000534767	0.00509087	NM_001111043,NM_009825,NM_001111044
Rab38	0.633509	0.00540364	0.0289265	NM_028238
Serpinb9	0.631307	0.000336052	0.00356537	NM_009256
Fam26f	0.630952	0.00174266	0.0123039	NM_175449
Ifi27l2b	0.630232	0.00722207	0.0354903	NM_145449
Cxcl9	0.629818	0.00680227	0.0341656	NM_008599
Crip3	0.62893	0.00722592	0.0354903	NM_181664,NM_053250
Ntpcr	0.628068	1.03249e-06	3.38466e-05	NM_025636
AW554918	0.627504	0.000145586	0.00187087	NM_001033532
Naaa	0.627428	1.22883e-06	3.91429e-05	NM_001163687,NM_025972
Kiss1r	0.627379	0.00459646	0.0258235	NM_053244
Il1f9	0.62708	0.00106559	0.0085404	NM_153511
Ifih1	0.625914	1.03015e-05	0.000223684	NM_001164477,NM_027835
Ttc21b	0.625848	1.29749e-06	4.06587e-05	NM_001047604
A630001G21Rik	0.625729	0.0036865	0.0217994	NM_177055
Batf3	0.62553	0.00567071	0.030023	NM_030060
Col16a1	0.624528	0.00304426	0.0187572	NM_028266
Pex11a	0.624393	0.00041909	0.00423353	NM_011068
Tuba1a	0.624354	0.00239606	0.0155135	NM_011653
Hist1h1d	0.624141	0.00602721	0.031237	NM_145713
Strada	0.623723	1.60724e-05	0.000321268	NM_001252448,NM_001252449,NM_028126
Angpt1	0.622863	0.0026436	0.0167469	NM_009640
Unc13d	0.62194	0.00193414	0.0133074	NM_001009573
Egr2	0.621703	0.00429293	0.0244561	NM_010118
Sbspon	0.621569	0.00688574	0.0344695	NM_001033288
St6galnac4	0.621202	0.00252858	0.0161777	NM_011373,NM_001276425
Adam4	0.620824	0.00738187	0.0360316	NM_009620
Acot3	0.620659	0.00826731	0.0390961	NM_134246
Cmpk2	0.620622	0.00151309	0.0110823	NM_020557
Iqcg	0.620577	0.00059048	0.00543643	NM_178378
Ift122	0.619276	1.95546e-05	0.000376187	NM_031177,NM_001167763
Gm7609	0.618637	0.000347064	0.00364215	NM_001081746
Trim30d	0.618163	0.000130735	0.00172769	NM_199146,NM_001167828
Ell3	0.618039	0.00331292	0.0201357	NM_145973
Fam78a	0.617209	0.00036729	0.00381293	NM_175511
Slc6a7	0.616201	0.0054152	0.0289654	NM_201353
Nes	0.61505	0.00243363	0.0157116	NM_016701
Plk4	0.614887	0.00205672	0.0139168	NR_045576,NM_173169,NM_011495
Nek3	0.613383	0.00127784	0.00979482	NM_001162947,NM_011848
Aldh1a7	0.612864	3.37629e-06	8.92372e-05	NM_011921
Fam107b	0.612856	1.09192e-05	0.000234553	NM_025626
4930513O06Rik	0.612263	0.00696993	0.0347493	NM_029174
Ccnd1	0.61218	0.00161435	0.0116471	NM_007631
Clec7a	0.611844	0.00205847	0.0139218	NM_020008
Zwilch	0.61152	0.00709342	0.0351187	NM_026507
Ccdc104	0.610947	2.42755e-05	0.000445608	NM_025740
Cerkl	0.610815	0.000681158	0.00608045	NM_001048176
Pls1	0.610807	0.00825421	0.0390478	NM_001033210
Xcr1	0.610762	0.00718584	0.0354169	NM_011798
Il15	0.610519	0.00443853	0.0251171	NM_008357,NM_001254747
Slc5a12	0.610314	0.00751117	0.0365176	NM_001003915,NM_001177624
Unc5b	0.609883	0.00178571	0.0125157	NM_029770
Synm	0.609037	0.00385787	0.0225432	NM_201639,NM_207663,NM_183312
Ddah1	0.607893	0.00633352	0.0323772	NM_026993
Ikzf2	0.607874	0.00959908	0.0438243	NM_011770
Col14a1	0.607202	0.00169897	0.0120706	NM_181277
D630039A03Rik	0.606618	9.98364e-05	0.00139833	NM_178727
Mroh2a	0.606596	0.00193306	0.0133074	NM_001177364
Flna	0.606355	3.77513e-05	0.000639106	NM_010227
Evl	0.606137	6.53661e-05	0.000987511	NM_007965,NM_001163396,NM_001163395,NM_001163394
Sorbs1	0.605868	1.11149e-05	0.000236779	NM_001034963,NM_001034962,NM_001034964,NM_178362,NM_009166
Mmp13	0.605619	0.00311797	0.0191499	NM_008607
Mppe1	0.605439	0.000227742	0.00264359	NM_172630
Inhbe	0.605396	0.00888013	0.0412857	NM_008382
Adap1	0.605093	0.000563951	0.00528205	NM_172723
Agk	0.604794	6.97663e-05	0.00103888	NM_023538
Neurl1b	0.60422	0.0077443	0.0372526	NM_001081656
Zcwpw1	0.60292	0.000289766	0.00317919	NM_001005426
Klhdc8b	0.602811	0.00375769	0.0221331	NM_030075
Zfp518b	0.602395	0.000708064	0.00623004	NM_001081144,NM_001177902
Ophn1	0.60199	0.00138776	0.010384	NM_052976
Kctd7	0.601856	0.000454165	0.00448716	NM_172509
Fam83f	0.601598	0.0103511	0.0462003	NM_145986
Gja5	0.60142	0.00434448	0.0246644	NM_008121,NM_001271628
Nrep	0.601395	0.0103421	0.046187	NM_001267717,NM_053078,NM_001109989,NM_001109988
Cd8b1	0.60135	0.00992879	0.0448939	NM_009858
Eif4e3	0.601349	0.00232556	0.0151954	NM_025829
Fgfr3	0.600303	1.82884e-06	5.36964e-05	NM_001163216,NM_001163217,NM_001163215,NM_008010,NM_001205270
Pik3r3	0.599804	0.0017067	0.0121128	NM_181585
Aqp7	0.599754	0.0106306	0.0470126	NM_007473
Rassf4	0.599739	6.4937e-05	0.000982126	NM_178045
Lonp2	0.599414	3.02098e-08	1.84621e-06	NM_001168591,NM_025827
Irg1	0.599079	0.0080244	0.0382959	NM_008392
Lgalsl	0.597735	0.000461208	0.00453679	NM_173752
Cpox	0.597464	1.89357e-09	1.76376e-07	NM_007757
Rwdd3	0.597007	2.31712e-05	0.000429199	NM_028456,NM_025637
Tmem45b	0.596494	0.00712908	0.0352435	NM_144936
Lpcat1	0.596148	0.000328384	0.00350051	NM_145376
Ncf4	0.595669	0.000473844	0.00463413	NM_008677
Acot4	0.595429	0.00204238	0.0138615	NM_134247
Wdr5b	0.595292	0.000816574	0.00694062	NM_027113
Klhdc7a	0.594601	0.00380577	0.0223505	NM_173427
Dck	0.593593	8.63054e-05	0.00124738	NM_007832
Spc24	0.592663	0.000208264	0.00249362	NM_026282
Akr1d1	0.592303	0.000224985	0.00263019	NM_145364
Exoc3l4	0.592236	0.00787039	0.0377611	NM_028807
Neu2	0.591172	0.00172141	0.0121852	NM_001160163,NM_001160165,NM_001160164,NM_015750
Gckr	0.590282	1.76088e-07	8.20144e-06	NM_144909
Mfsd7a	0.58948	0.000438022	0.00438734	NM_172883
Dnahc11	0.589294	0.0119905	0.0511673	NM_010060
Pyhin1	0.589151	0.000710865	0.00625062	NM_175026
Fgf9	0.588987	0.00720973	0.0354903	NM_013518
Gp49a	0.587968	0.00278843	0.0174677	NM_008147
Gm11127	0.587315	0.00682872	0.034258	NM_001199967
2610305D13Rik	0.586819	0.0105369	0.0467126	NM_145078
Klhl31	0.586762	0.00396192	0.0229948	NM_172925
Aasdh	0.586719	8.53367e-05	0.00123711	NM_173765
Jag1	0.586672	0.00185678	0.0129298	NM_013822
Tnfrsf18	0.586111	0.0103763	0.0462362	NM_009400,NM_021985
Nt5e	0.584959	0.00210734	0.01409	NM_011851
Nav2	0.584921	0.00011216	0.0015379	NM_175272,NM_001111016
Lyrm2	0.584246	3.77355e-05	0.000639106	NM_175364
Glipr2	0.584031	0.00729408	0.0357063	NM_027450
Wdr67	0.583863	0.00139257	0.0104084	NM_001167679,NM_001081396
Cilp	0.583849	0.0124613	0.0526108	NM_173385
Nlrc4	0.582975	0.00792406	0.0379279	NM_001033367
Tusc3	0.582366	4.95858e-05	0.000793755	NM_030254
Lrp8	0.582357	0.00921283	0.042419	NR_033496,NM_001080926
Gmds	0.582147	0.00131895	0.010019	NM_146041
Trps1	0.582086	0.00312494	0.0191756	NM_032000
Tpk1	0.580871	4.21245e-07	1.64939e-05	NM_013861
Plag1	0.580817	0.0131937	0.0548966	NM_019969
Ccr10	0.580094	0.00722629	0.0354903	NM_007721
Ccr5	0.579986	0.00193387	0.0133074	NM_009917
Il7	0.579578	0.0114753	0.0495793	NM_008371
Car9	0.579252	0.0130478	0.0545382	NM_139305
Csf2rb	0.57909	0.000346792	0.00364213	NM_007780
1700029I15Rik	0.57886	0.00871494	0.0406325	NM_183112
Arhgap11a	0.578689	0.00399376	0.0231104	NM_181416
Serpina6	0.578648	0.00248847	0.0159816	NM_007618
Col5a1	0.578115	0.00423854	0.0242156	NM_015734
Lrmp	0.578107	0.000321498	0.00344473	NM_008511
H2-Eb2	0.577783	0.0070581	0.035008	NM_001033978
Myo1g	0.577496	0.000808585	0.00690749	NM_178440
Ankrd13d	0.577226	0.013506	0.0557905	NM_026720
Fmnl1	0.577174	0.000918536	0.00760156	NM_001077698,NM_019679
Arhgap30	0.577159	0.000202068	0.00243745	NM_001005508
Oas2	0.574618	0.00572949	0.0302157	NM_145227
Efr3b	0.574484	0.00230195	0.015085	NM_001082483
Chst11	0.574397	0.0144832	0.0587241	NM_021439
Clec11a	0.574364	0.00059754	0.00547144	NM_009131
Thnsl1	0.574189	0.00241234	0.0155965	NM_001001297,NM_177588
Ccdc151	0.574001	0.00791567	0.0379245	NM_001163787,NM_029939
Itgam	0.573363	0.00212686	0.0141853	NM_001082960,NM_008401
Plek	0.573353	0.00045013	0.00447348	NM_019549
Pde1a	0.573327	0.000780755	0.00672982	NM_016744,NM_001009978,NM_001159582,NM_001009979
Mecom	0.573278	0.00715362	0.035339	NM_021442,NM_007963
Csf2rb2	0.573113	0.0019546	0.0134072	NM_007781
Armcx1	0.572868	0.00123233	0.0095435	NM_030066,NM_001166377,NM_001166380,NM_001166378,NM_001166379
Sirpa	0.572861	6.82607e-06	0.000159479	NM_001177646,NM_001177647,NM_007547
Cdh4	0.57264	0.0148005	0.059706	NM_009867
Adamts10	0.571556	0.00223519	0.014761	NR_037707,NM_172619,NR_037708
Epor	0.570985	0.00438376	0.0248456	NM_010149
Cntrob	0.570633	0.000197607	0.00239361	NM_172560
Mpeg1	0.570257	0.000389873	0.00399516	NM_010821
Cpsf4l	0.570232	0.00171836	0.01217	NM_001164532,NM_029794,NM_026682
Il2rg	0.569876	0.000952569	0.00780667	NM_013563
Rapgefl1	0.569732	0.0151221	0.0605872	NM_001080925
Fmo1	0.569638	1.26853e-09	1.27857e-07	NM_010231
Scn4b	0.569518	0.00715685	0.035342	NM_001013390
AI848285	0.56936	0.00887427	0.0412727	NM_001207021
Adcy7	0.568787	0.0012622	0.00971238	NM_007406,NM_001037724,NM_001109756,NM_001037723
Ido2	0.568773	3.06548e-06	8.19848e-05	NM_145949
Ift80	0.568485	0.000159416	0.0020141	NM_026641
C130050O18Rik	0.568457	0.00840017	0.0395996	NM_177000
Plin2	0.56837	0.00229976	0.0150779	NM_007408
1700037H04Rik	0.567862	9.93792e-06	0.000217187	NM_026091
Sectm1a	0.567851	0.0115526	0.0498496	NM_145373
Rorc	0.567394	0.00141297	0.010526	NM_011281
Xrcc3	0.566215	0.000444175	0.00443059	NM_028875
Mkx	0.564927	0.0161858	0.0637901	NM_177595
Taf1c	0.564501	0.000591303	0.00543644	NM_021441
Mkrn3	0.564053	0.0161299	0.0636061	NM_011746
Syt7	0.563959	0.00380617	0.0223505	NM_173068,NM_018801,NM_173067
Hpgd	0.563847	1.02668e-05	0.000223291	NM_008278
Apobr	0.563774	0.00115469	0.00910938	NM_138310
Fgd2	0.563325	0.00017059	0.00212349	NM_001159538,NM_013710
Nmrk1	0.5629	0.000140874	0.0018242	NM_145497
Lama1	0.562361	0.00190707	0.0131852	NM_008480
H2-T24	0.562306	4.496e-05	0.000733369	NM_008207
Ltbp2	0.561863	0.0146744	0.059338	NM_013589
Adra1a	0.56186	0.00179296	0.0125552	NM_013461,NM_001271759,NM_001271760,NM_001271761
Kif5a	0.56106	0.0113549	0.0492011	NM_001039000,NM_008447
Lrrcc1	0.559942	0.00500445	0.0274422	NM_028915,NM_001163579,NM_001163580
Plekhm3	0.559826	0.000615035	0.00559794	NM_001039493
Acat1	0.559323	0.000140294	0.00181843	NM_144784
Smim6	0.559109	0.00816552	0.0387912	NM_001162998
Dnmt3b	0.559108	0.00874746	0.0407672	NM_001271746,NM_001271747,NM_001271744,NM_001271745,NM_001003961,NM_001003960,NM_001003963,NM_010068,NM_001122997
Ap1s3	0.559058	0.00162677	0.0116868	NM_183027
Atp2b2	0.558596	0.0173738	0.0672157	NM_001036684,NM_009723
Ly9	0.558497	0.00108693	0.00867107	NM_008534
Pnn	0.558253	0.000139696	0.00181242	NM_008891
Mlst8	0.55794	1.44873e-06	4.44818e-05	NM_001252464,NM_001252465,NM_019988,NM_001252463
Hdhd3	0.557108	0.000104862	0.00145258	NM_024257
Arhgap9	0.556671	0.000484087	0.00470027	NM_146011
D730039F16Rik	0.556428	3.50399e-05	0.00060444	NM_030021
Krt80	0.556384	0.0172374	0.0669374	NM_028770
Khk	0.556149	1.79937e-05	0.000352893	NM_008439
Hck	0.556044	1.26585e-05	0.00026262	NM_001172117,NM_010407
Gsta3	0.555967	1.41905e-05	0.00028864	NM_010356,NM_001077353
Adcy5	0.555713	0.00201269	0.0137088	NM_001012765
Gpr18	0.554781	0.0179191	0.0687544	NM_182806
Hoxa2	0.554377	0.0178586	0.0685806	NM_010451
Vstm5	0.553871	0.0148671	0.0598853	NM_026955
Barhl1	0.553456	0.0155678	0.0619963	NM_001164186,NM_019446
Fut1	0.553446	0.0177829	0.0683676	NM_008051,NM_001271981
Ifi47	0.553217	0.00232467	0.0151954	NM_001271676,NM_001271677,NM_008330
Car5a	0.553203	1.934e-06	5.65131e-05	NM_007608
Omd	0.552769	0.00574868	0.0302486	NM_012050
Slc16a3	0.551863	0.0150155	0.0602316	NM_001038654,NM_030696,NM_001038653
St6gal1	0.551467	1.69037e-06	5.06212e-05	NM_001252506,NM_001252505,NM_145933
Limk1	0.551458	0.00528801	0.0284995	NM_010717
Them6	0.550836	0.000773221	0.00669861	NM_198607
Exd1	0.550733	0.00572549	0.0302157	NM_172857
Cxcr7	0.550673	0.0148924	0.0599155	NM_001271607,NM_007722
BC005764	0.550602	0.014856	0.0598584	NM_181681,NR_033210,NM_001170935
Jak3	0.550107	3.34141e-05	0.000586091	NM_001190830,NM_010589
Pspc1	0.550025	0.00206237	0.0139287	NM_025682
Mical1	0.549823	0.00148331	0.0109175	NM_001164433,NM_138315
Col15a1	0.549564	0.00799313	0.0381872	NM_009928
Nkd1	0.549	2.04314e-05	0.000389205	NM_001163660,NM_027280
Hexim2	0.548929	0.00268637	0.0169701	NM_001130515,NM_027658,NM_001130516
Ndufa4l2	0.548746	0.0127806	0.0537017	NM_001098789
Tmem106a	0.548687	1.1263e-08	8.13468e-07	NM_144830
Col23a1	0.548015	0.0142652	0.0581897	NM_153393
Krt23	0.547644	0.0130935	0.0546647	NM_033373
Arhgef17	0.547556	0.00208324	0.0139912	NM_001081116
Mipep	0.547297	3.67352e-08	2.15715e-06	NR_040642,NM_027436
Arhgap44	0.546975	0.00702487	0.0349473	NM_175003,NM_001099288
S100a11	0.546744	0.00156923	0.0113912	NM_016740
Aptx	0.546535	3.23484e-05	0.000571108	NM_025545,NM_001025444
Myo5a	0.545804	0.00820655	0.0389314	NM_010864
Bcl2l14	0.545746	0.0189505	0.0716132	NM_025778
Rtn4	0.545184	0.00019617	0.00238692	NM_194054,NM_024226,NM_194052,NM_194053,NM_194051
Sebox	0.54497	0.018425	0.0702761	NM_008759
Plekha4	0.544595	0.0107509	0.0473894	NM_148927
Rmdn3	0.544582	1.11477e-07	5.55574e-06	NM_001033136
Ar	0.544546	0.00871155	0.0406325	NM_013476
4933411K16Rik	0.544545	0.0110144	0.0481598	NM_025752
Csf1	0.544201	7.66755e-06	0.000175709	NM_007778,NM_001113530,NM_001113529
Acrbp	0.544089	0.00931369	0.0427569	NM_001127340,NM_016845
Plcg2	0.543029	0.000331801	0.00352581	NM_172285
Fam167a	0.542925	0.00736937	0.0360097	NM_177628
E130311K13Rik	0.542808	0.00103141	0.00834193	NM_177856
Syn1	0.542716	0.0102753	0.0459835	NM_013680,NM_001110780
Snx32	0.54225	0.0012709	0.00974718	NM_001024560
Tcf21	0.541115	0.000317422	0.00341716	NM_011545
Tifab	0.540844	0.00209737	0.0140581	NM_145976,NM_001168615
Clip2	0.540818	0.000938403	0.00773753	NM_001039162,NM_009990
Isoc2b	0.540436	0.000194455	0.00236818	NM_026158
Gm14322	0.540388	0.000196848	0.00239297	NM_001243903
Cd180	0.54023	0.00595923	0.0309979	NM_008533
Amigo3	0.54015	0.0073756	0.036014	NM_177275
Fam102a	0.539499	0.00020017	0.00242032	NM_153560
Adra1b	0.538578	2.60386e-06	7.2065e-05	NM_007416
Mat2a	0.538461	5.15965e-08	2.92799e-06	NM_145569
Slc28a2	0.538419	0.0119173	0.0509371	NM_172980
Prss36	0.537847	0.000461745	0.00453679	NM_001081374
Ngb	0.537673	0.022044	0.0799264	NM_022414
Pecr	0.537609	1.23529e-07	6.04336e-06	NM_023523
Slc9a5	0.537376	0.02141	0.0783632	NM_001081332
Igtp	0.537264	0.000568743	0.00530486	NM_018738
Zfp961	0.537109	1.33452e-05	0.000273921	NM_001164581
Phf11b	0.536917	0.0139203	0.0570758	NM_001164327
Paqr9	0.536889	0.00650582	0.0330578	NM_198414
Adra2b	0.535861	0.0109411	0.0479307	NM_009633
Hadh	0.535798	1.12444e-06	3.64189e-05	NM_008212
Tmem132a	0.535771	0.00344401	0.0206824	NM_133804
Myof	0.535685	0.0013433	0.0101412	NM_001099634
Synpo	0.535579	0.0015696	0.0113912	NM_177340,NM_001109975
1810033B17Rik	0.535557	0.01332	0.0552756	NM_026985
Rad9b	0.535546	0.00863043	0.040417	NM_144912
Rdh1	0.535533	0.0104477	0.0464318	NM_080436
Zfp202	0.535381	0.00509807	0.0278088	NM_030713
Slc2a2	0.534865	5.1088e-07	1.94364e-05	NM_031197
Slc25a27	0.534534	0.012492	0.05272	NM_028711
Celf2	0.534212	1.29456e-06	4.06587e-05	NM_001110231,NM_001110232,NM_001160292,NM_001110230,NM_010160,NM_001110229,NM_001110228,NM_001160293
Dhrs7b	0.534184	7.08583e-07	2.48575e-05	NM_145428,NM_001172112
Fam129b	0.533899	0.000224811	0.00263019	NM_146119
Tspan18	0.533827	0.00845253	0.0397908	NM_183180
Chic1	0.533544	0.00262497	0.0166445	NM_009767
Tgm2	0.533362	3.29098e-05	0.000579504	NM_009373
Gm3435	0.533346	0.0208623	0.0768594	NM_001123372
Cyp2c39	0.533312	0.00337782	0.020412	NM_010003
Hltf	0.533306	7.9002e-07	2.7289e-05	NM_144959,NM_009210
Tlr3	0.533256	6.16786e-05	0.000938098	NM_126166
Adcy4	0.532729	3.68348e-05	0.000628145	NM_080435
Cyp2d12	0.532559	0.0174565	0.0674779	NM_201360
Trim12c	0.532337	0.000659921	0.00591825	NM_175677,NM_001146007
Phactr1	0.531241	0.00764142	0.0369518	NM_198419,NM_001005748,NM_001005740
Hcn3	0.53115	0.0152195	0.0608871	NM_008227
Slamf7	0.530946	0.0238583	0.0849093	NM_144539
Armcx4	0.530696	0.0124156	0.0524836	NM_001202500
Nphp1	0.530676	0.00300605	0.0185641	NM_016902
Ormdl3	0.529795	4.14256e-07	1.63118e-05	NM_025661
Fign	0.529715	0.000589785	0.00543643	NM_021716,NM_001267846,NM_001267847
Katnb1	0.529675	0.00108648	0.00867107	NM_028805
Basp1	0.529376	0.00932326	0.0427863	NM_027395
Irgm1	0.529373	7.81199e-06	0.000177326	NM_008326
Cdc42ep3	0.529085	0.007713	0.0371511	NM_026514
Cyp2a4	0.52908	0.00726163	0.0355978	NM_009997
Gbp1	0.528852	0.0125069	0.0527377	NM_010259
Strip2	0.528131	0.0173099	0.0671226	NM_177204,NM_001037740
Pex11c	0.528008	2.33474e-07	1.03727e-05	NM_026951
Cd52	0.527583	0.000164139	0.00205836	NM_013706
Prdm1	0.527295	0.0104388	0.0464075	NM_007548
Elf3	0.527251	0.018616	0.0707449	NM_007921,NM_001163131
Fam84b	0.52723	0.00705124	0.0349997	NM_001162926
Nudt13	0.527046	4.4517e-07	1.7327e-05	NM_026341
1810011O10Rik	0.526692	0.0196983	0.0736764	NM_026931
Zeb2	0.526482	0.000273901	0.00303222	NM_015753
Rgn	0.526248	0.00288196	0.0179704	NM_009060
Slc17a9	0.525905	0.000327067	0.00349199	NM_183161
Vash1	0.525736	0.00056353	0.00528205	NM_177354
1700009P17Rik	0.525728	0.00466915	0.0261016	NM_001081275
Scml4	0.525509	0.0235155	0.0840657	NM_172938
Suclg2	0.525318	1.24502e-06	3.94724e-05	NM_011507
H2-Aa	0.525222	0.00449485	0.0253476	NM_010378
Fermt1	0.525009	0.00796935	0.0381129	NM_198029
Loxl4	0.525006	0.00321798	0.0196661	NM_053083,NM_001164311
Plcb2	0.524756	0.0049751	0.0273133	NM_177568
Pkm	0.524547	0.000437982	0.00438734	NM_011099,NM_001253883
Fbxw17	0.52451	0.00641043	0.0326468	NM_175401
Speg	0.524041	0.0195977	0.0733449	NM_001173477,NM_007463,NM_001085370,NM_001085371
Rnf32	0.523862	0.025502	0.0890229	NM_021470
Cd37	0.523564	0.00418379	0.0239566	NM_007645
Pacrg	0.523374	0.00958068	0.0437595	NM_027032
Taf1b	0.523236	0.000373953	0.00386133	NR_028341,NM_020614
Dock2	0.523115	0.000329468	0.00350654	NM_033374
2310010M20Rik	0.523054	0.0241431	0.0855846	NM_183283
3110009E18Rik	0.52293	0.0248873	0.0873602	NM_001172074,NM_028439
Lancl2	0.522522	2.75465e-06	7.54917e-05	NM_133737
Pik3r5	0.52207	0.00543559	0.0290285	NM_177320
Olfm3	0.521795	0.0051296	0.0279244	NM_153157,NM_153458
Vwa8	0.521783	0.000241084	0.00275842	NM_027906,NM_173758
Tmem98	0.521168	0.000694006	0.00615446	NM_029537
Sucnr1	0.521158	0.00702167	0.0349473	NM_032400
Lsp1	0.520752	0.0076589	0.0369961	NM_001271523,NM_001271510,NM_001271508,NM_001271509,NM_019391,NM_001136071
Lrfn4	0.520694	0.0216849	0.0790275	NM_153388
Satb2	0.520248	0.0107874	0.0475185	NM_139146
Tmc3	0.519899	0.0252648	0.0883547	NM_177695
Gm13152	0.519749	0.00605054	0.0313338	NM_001039209
Bex4	0.519305	0.0240355	0.085315	NM_212457
Armcx6	0.519213	0.0255588	0.0891291	NM_001007578
Nodal	0.51903	0.0245264	0.0866023	NM_013611
Ncoa7	0.51894	0.00351372	0.0210278	NM_001111267,NM_172495
Zfp438	0.518738	0.00374344	0.0220781	NM_178722
Pmepa1	0.518706	0.0160175	0.063255	NM_022995
Inmt	0.518526	0.0247545	0.0870889	NM_009349
H2-Eb1	0.518516	0.00650319	0.0330569	NM_010382
Pigz	0.518162	0.0272213	0.0928413	NM_172822
Arhgef25	0.51781	0.0165145	0.0647632	NM_001166413,NM_028027
Wdfy4	0.517791	0.000476525	0.00464689	NM_001146022
Slc15a3	0.517644	0.000539603	0.00512149	NM_023044
Snx20	0.517522	0.016315	0.0642232	NM_027840
Dlg4	0.517297	0.00848385	0.0398827	NM_007864,NM_001109752
Ptprc	0.517125	0.000133209	0.0017457	NM_011210,NM_001268286,NM_001111316
Atxn1	0.516989	0.00194801	0.0133688	NM_001199305,NM_001199304,NM_009124
Gmfg	0.516656	0.000424649	0.00427689	NM_022024,NM_001039192
Itgal	0.516474	0.00047572	0.00464389	NM_001253872,NM_001253873,NM_001253874,NM_008400
Hsd17b12	0.516406	8.52472e-06	0.000189992	NM_019657
Tulp2	0.516316	0.0271912	0.0927618	NM_001045555,NM_008807
Pls3	0.516275	5.45082e-07	2.03367e-05	NM_145629,NM_001166454,NM_001166453
Gabrb3	0.515832	0.00970156	0.0441771	NM_008071,NM_001038701
Pigh	0.515703	0.00467335	0.0261143	NM_029988
Coq4	0.515526	0.000256592	0.00288313	NM_178693
Slc6a4	0.515377	0.0282534	0.0953977	NM_010484
Tet1	0.515353	0.0177667	0.068325	NM_001253857,NM_027384
Lgals3	0.515147	0.00137536	0.0103255	NM_010705,NM_001145953
2610524H06Rik	0.514671	0.0239404	0.08508	NM_181075
Heyl	0.514571	0.0241214	0.0855298	NM_013905
Tnfsf14	0.514424	0.0280582	0.0949999	NM_019418
Zfp182	0.514136	0.00233086	0.0152153	NM_001111076,NM_001013387
2210013O21Rik	0.513427	0.0114039	0.0493816	NM_027327
Ebpl	0.513232	6.30744e-05	0.000957172	NM_026598
Arl4c	0.512882	0.00525695	0.0284685	NM_177305
Lst1	0.512634	0.00718775	0.0354169	NM_010734
D630037F22Rik	0.512255	0.000524997	0.00501457	NM_001033385
Rccd1	0.51218	0.0111334	0.0485212	NM_173445
Pcdh18	0.51194	0.0292693	0.0977284	NM_130448
Egfl8	0.511827	0.0273565	0.0932551	NM_152922
Zik1	0.511812	0.0200066	0.074538	NM_009577
Cebpe	0.511456	0.000337924	0.00357401	NM_207131
Dhh	0.511432	0.0271774	0.0927618	NM_007857
Tctex1d4	0.511405	0.0172623	0.0669957	NM_175030
Mgmt	0.511153	0.000114594	0.00156335	NM_008598
Hfe2	0.511022	3.37501e-05	0.000591217	NM_027126
Selp	0.510768	0.00764377	0.0369518	NM_011347
Clstn2	0.510567	0.0256223	0.0892812	NM_022319
Casp7	0.510486	0.000263514	0.00294377	NM_007611
Lgr5	0.510192	0.00956168	0.0436874	NM_010195
Frzb	0.509961	0.0155241	0.0618983	NM_011356
Slc47a1	0.509952	4.50075e-06	0.000112987	NM_026183
Sash3	0.509933	0.00496337	0.0273056	NM_028773
Lrrc71	0.509884	0.0280874	0.095051	NM_028971
Dyx1c1	0.509534	0.0265321	0.0912278	NM_026314,NM_001163725
Magohb	0.50936	0.0132902	0.0551959	NM_025564
Siglec1	0.509212	0.00237823	0.0154277	NM_011426
Lynx1	0.509089	0.0103698	0.0462225	NM_011838
Caprin2	0.508935	0.0237788	0.0846932	NM_181541
Wisp1	0.508753	0.0215332	0.0786531	NM_018865
Zfp248	0.508496	0.0228467	0.0823507	NM_028335
AW112010	0.508051	0.00278118	0.0174385	NM_001177351
Col5a2	0.507989	0.0173481	0.0671551	NM_007737
Prkdc	0.507525	0.000191159	0.00234282	NM_011159
Mccc1	0.507326	3.1312e-07	1.29432e-05	NM_023644
Ralgds	0.507285	0.00153449	0.0112147	NM_001145836,NM_001145834,NM_001145835,NM_009058
Rgma	0.506978	0.0238329	0.0848635	NM_177740
Ms4a4c	0.506931	0.0278444	0.0944892	NM_029499
Slc18b1	0.506647	0.000804515	0.00688579	NM_183116
Cacnb4	0.506027	0.018355	0.0700326	NM_146123,NM_001037099
Def8	0.504486	8.1125e-06	0.000182541	NM_054046,NM_001253783,NR_045593,NM_001253784
Hrh1	0.50407	0.0290203	0.0972603	NM_001252642,NM_001252643,NM_008285
Slc16a7	0.503748	6.60459e-06	0.000155675	NM_011391
Abcd1	0.503091	5.92267e-06	0.000142537	NM_007435
Alas2	0.503075	2.36795e-05	0.00043634	NM_001102446,NM_009653
Greb1	0.502838	0.0158351	0.0628061	NM_015764,NM_001252071
Sfxn5	0.502686	7.50148e-05	0.00110485	NM_178639
Rad1	0.502549	0.000987251	0.00802275	NM_011232
Gpnmb	0.502345	0.0108218	0.0475778	NM_053110
Cldn2	0.501897	0.000305161	0.00331045	NM_016675
Nrg1	0.501814	0.0298674	0.0993569	NM_178591
Sgsm1	0.501174	0.0102969	0.046031	NM_172718,NM_001162965,NM_001254731,NR_027934,NR_027936
Hps5	0.500962	2.07982e-06	5.97479e-05	NM_001005248,NM_001005247,NM_001167864
Gm4925	0.500726	0.0292352	0.0976626	NM_001037166
Pdgfb	0.500721	0.00859688	0.0403158	NM_011057
Ehd4	0.500029	7.75222e-07	2.69155e-05	NM_133838
Mettl17	0.499908	0.000767648	0.00665459	NM_001029990
Rbm12b1	0.499777	0.012371	0.0524263	NM_028226
Pdlim4	0.499762	0.00716689	0.0353787	NM_019417
A630076J17Rik	0.499504	0.0252897	0.0883652	NM_001256174
Ccdc30	0.499155	0.00495692	0.0272924	NM_001270446,NM_028506,NM_029286,NM_028698,NM_001270435,NM_028857
Stoml1	0.498145	8.3239e-05	0.00121145	NM_026942,NR_028146
Chi3l3	0.497855	0.0203116	0.0753443	NM_009892
Shisa5	0.497852	7.10721e-05	0.00105368	NM_025858,NM_026381
Dexi	0.497309	3.09306e-05	0.000550393	NM_021428
Cd48	0.497162	0.00624986	0.0320831	NM_007649
Tlr2	0.49714	0.0083657	0.0394922	NM_011905
Engase	0.497078	2.42831e-05	0.000445608	NM_172573
Mcmdc2	0.497019	0.000887199	0.00739662	NM_177722
Chd3	0.497015	1.9605e-05	0.000376187	NM_146019
Trub2	0.496936	8.98026e-05	0.00128075	NR_027344,NM_145520
Tusc5	0.496807	0.02635	0.0907635	NM_177709
Nfam1	0.49649	0.00179866	0.0125869	NM_001271412,NM_001271413,NM_001271411,NM_028728,NM_001271414
Ttc30b	0.496239	0.00421022	0.0240844	NM_028235
Zc3h12d	0.495922	0.0265531	0.0912766	NM_172785
Celsr1	0.49545	0.00232864	0.0152083	NM_009886
Col1a1	0.495057	0.0282433	0.0953874	NM_007742
Hsd3b7	0.493055	8.9617e-05	0.00127946	NM_133943,NM_001040684
Oas3	0.492083	0.00479277	0.0266384	NM_145226
Svip	0.491854	1.78653e-06	5.30304e-05	NR_027704,NM_001160345
Inhba	0.491844	0.015589	0.0620526	NM_008380
Zfp521	0.491171	0.0280991	0.0950668	NM_145492
Stat2	0.491155	3.5042e-05	0.00060444	NM_019963
Klhl23	0.49095	0.0143771	0.0585261	NM_177784
BC024139	0.490514	0.00216943	0.0144195	NM_001142968
Ank2	0.490453	0.0199426	0.0744002	NM_001034168,NM_178655
Arhgap24	0.490351	0.0103593	0.0462216	NM_146161,NM_029270
4930563E22Rik	0.48969	0.0286895	0.0964121	NM_001163728
Parp12	0.489105	1.05181e-07	5.30064e-06	NM_172893
Fam47e	0.489035	0.0128988	0.0540734	NM_001033478,NM_001170571
Cryz	0.488858	2.43811e-07	1.07261e-05	NM_009968
Wnt5b	0.487707	0.0073308	0.0358601	NM_001271757,NM_009525,NM_001271758
Ednrb	0.487463	0.00273302	0.0172085	NM_001136061,NM_007904,NM_001276296
Agpat2	0.487154	0.000205971	0.00247274	NM_026212
Cotl1	0.486417	2.36811e-05	0.00043634	NM_028071
Ikbip	0.486321	0.00332431	0.0201707	NM_027078,NM_026166
Btnl9	0.486216	0.0018437	0.0128621	NM_172793
Trp53inp2	0.486205	0.00150309	0.0110347	NM_178111
Wdpcp	0.486154	0.00620649	0.0319089	NM_145425
Cd63	0.485916	0.0140725	0.0575649	NM_001042580,NM_007653
Recql	0.485013	0.00206487	0.0139301	NM_001204906,NM_001204907,NM_023042
Fn3krp	0.48484	0.000429495	0.00431926	NM_181420
Adam15	0.484468	0.00847873	0.0398827	NM_009614,NM_001037722
Crip1	0.484423	0.00205327	0.0139074	NM_007763
Rttn	0.483817	0.0134478	0.0556623	NM_175542
Pygl	0.482527	3.64662e-07	1.46581e-05	NM_133198
Nudt16l1	0.482377	0.000309297	0.00334456	NM_025839
Lilrb4	0.481878	0.00435076	0.0246793	NM_013532
Sirt5	0.481334	0.000248364	0.00282303	NM_178848
Bphl	0.481254	2.53554e-05	0.000464025	NM_026512
Fas	0.481253	0.000470232	0.00460548	NM_001146708,NM_007987
Acsm3	0.481205	2.72542e-07	1.15753e-05	NM_016870,NM_212442,NM_212441
Tmem173	0.480988	0.00161546	0.0116489	NM_028261
Fzd8	0.480924	0.00434277	0.0246644	NM_008058
Pth1r	0.480798	0.000557452	0.00524447	NM_001083936,NM_011199,NM_001083935
Phf11d	0.480749	0.0101582	0.045626	NM_199015
Dpysl4	0.480626	0.0288871	0.0969556	NM_011993
Oas1g	0.480481	0.0300356	0.0997936	NM_011852
Fam98b	0.480465	0.00013326	0.0017457	NM_026620
Lrrc33	0.48022	0.000255996	0.00288124	NM_146069
Mlxipl	0.480156	0.00689787	0.0345047	NM_021455
Kctd17	0.480141	0.00166441	0.0118939	NM_001081367
Tmem67	0.479913	0.00684721	0.0343275	NM_177861
Srbd1	0.479866	0.000383585	0.0039457	NM_030133
Slc25a45	0.479817	0.00086488	0.00726435	NM_134154
Gm11992	0.479519	0.0289153	0.0969779	NM_001037928
Alad	0.479485	5.56166e-06	0.000134858	NM_008525,NM_001276446
Slc26a2	0.479273	0.000591206	0.00543644	NM_007885
Syk	0.479056	0.000331779	0.00352581	NM_001198977,NM_011518
Fggy	0.479004	1.60595e-06	4.8415e-05	NM_029347,NM_001113412
Anks4b	0.479002	0.000270423	0.00300604	NM_028085
Rsad2	0.478896	0.0147944	0.0596993	NM_021384
Parp9	0.478891	2.3597e-06	6.6674e-05	NM_030253
Nlrp3	0.478707	0.0178474	0.0685571	NM_145827
Ppm1k	0.478649	0.00433366	0.024634	NM_175523
Mid1ip1	0.478385	0.0109614	0.0479887	NM_026524,NM_001166635
Tbxas1	0.477959	0.00200401	0.0136698	NM_011539
Fibin	0.477913	0.0266197	0.0914824	NM_026271
Slc16a2	0.477479	0.000790022	0.00678756	NM_009197
Incenp	0.477359	0.00864544	0.0404592	NM_016692
Pik3cd	0.47656	0.00364249	0.0216625	NM_001164049,NM_008840,NM_001164051,NM_001164050,NM_001164052,NM_001029837
Bmp4	0.476234	0.0162557	0.0640273	NM_007554
Rab23	0.475426	0.00890329	0.0413791	NM_008999,NM_001159729
Rdh5	0.475101	1.23657e-05	0.000258132	NM_134006
Slc7a8	0.475087	0.000837406	0.00706876	NM_016972
Slc37a2	0.475055	0.00617039	0.031796	NM_020258,NM_001145960
Tbc1d4	0.474676	0.00110489	0.0087832	NM_001081278
Rab3il1	0.474603	0.0177496	0.0682982	NM_144538
Camkmt	0.474367	0.0210593	0.0773951	NM_028576
Ces2c	0.474331	0.0233878	0.0837643	NM_145603
Rbmx	0.474056	0.00348452	0.0208793	NM_011252,NR_029425,NM_001166623
Tcp11l1	0.473356	0.0100228	0.0451828	NM_177190
Loxl2	0.472616	0.0114248	0.0494405	NM_033325
Hdac5	0.472429	3.99063e-05	0.000667048	NM_001077696,NM_010412
Ppp2r1b	0.47236	0.000216884	0.00256725	NM_001034085,NM_028614
Hao1	0.472035	4.17658e-06	0.000106032	NM_010403
Stx2	0.471788	0.000138022	0.00179416	NM_007941
Marveld1	0.471614	9.86927e-05	0.00138416	NM_183195
Purg	0.471489	0.0102202	0.0458129	NM_152821,NM_001098233
Mad2l1	0.470811	0.00288653	0.017987	NM_019499
Galnt10	0.470554	2.99348e-05	0.000534787	NM_134189
Hvcn1	0.470051	0.00239041	0.0154843	NM_001042489,NM_028752
Zc2hc1a	0.469657	0.0285931	0.0961838	NM_173181
Tomm40l	0.469538	0.010401	0.0463199	NM_001037170
Mkrn1	0.469395	3.9638e-05	0.00066586	NM_018810
Pclo	0.468903	0.0172882	0.0670576	NM_011995,NM_001110796
Gpr39	0.468855	0.00155539	0.0113246	NM_027677
Hmgxb4	0.468758	0.000452767	0.00448318	NM_178017
Rnf186	0.468606	0.0188877	0.0714757	NM_025786
Bahcc1	0.46852	0.00208547	0.0139992	NM_198423
Ptpdc1	0.468206	0.0194195	0.0729364	NM_207232
Parp14	0.467807	1.65358e-05	0.000327947	NM_001039530
Wdr35	0.467746	0.00191567	0.0132208	NM_001159527,NM_172470
Gsn	0.467704	0.0100552	0.0453022	NM_001206367,NM_146120,NM_001206368,NM_001206369
Tmem8b	0.465672	0.00685574	0.0343448	NM_001085508
Themis2	0.465427	0.0017335	0.0122579	NM_001033308
AI413582	0.465308	0.00223782	0.014761	NM_001002895
Podn	0.465246	0.0230386	0.0828211	NM_172874
Rtp3	0.465235	0.00381913	0.0224071	NM_153100
Ikbke	0.464807	0.00150221	0.0110347	NM_019777
Evi2a	0.464711	0.00898048	0.0416376	NM_010161,NM_001033711
Nfya	0.46441	0.000696689	0.00616207	NM_001110832,NM_010913
Rad9a	0.464057	0.000368892	0.00382369	NM_011237
Fam126a	0.46375	0.0229867	0.0826807	NM_053090
5730409E04Rik	0.4637	0.000204193	0.00245577	NM_001145950,NM_001013755
Fam111a	0.463425	0.00151174	0.0110785	NM_026640
Nmi	0.46296	0.000861324	0.00724348	NM_001141948,NM_001141949,NM_019401
Cenpo	0.462926	0.00236501	0.0153714	NM_134046
Dysf	0.461732	0.00244792	0.0157737	NM_001077694,NM_021469
Pion	0.461651	0.00143846	0.0106629	NM_175437
Gulo	0.460779	0.000540974	0.0051273	NM_178747
Mast4	0.460642	0.00558952	0.0296746	NM_175171
Ifi204	0.460039	0.000827868	0.00701015	NM_008329
Bbs1	0.459835	0.0153519	0.061362	NM_001033128
Dusp19	0.458757	0.00396526	0.0229948	NM_024438
Cadm3	0.458707	0.0160893	0.063483	NM_053199
Src	0.458463	0.00783443	0.037642	NM_001025395,NM_009271
H2-Ab1	0.458416	0.0218831	0.0794499	NM_207105
Tmem184a	0.458032	0.000515571	0.00494905	NM_001161548,NM_144914
Cd22	0.457664	0.00156848	0.0113912	NM_001043317,NM_009845
Gucy1b3	0.457253	0.00291821	0.0181545	NM_017469,NM_001161796
Ccdc159	0.457247	0.000782351	0.00673022	NM_025977,NM_001164614
Kit	0.457072	0.00462901	0.0259324	NM_021099,NM_001122733
Coro2a	0.456991	0.00927943	0.0426529	NM_001164804,NM_178893
Prox2	0.456128	0.0098591	0.0446836	NM_175198
Acad9	0.455934	1.02223e-06	3.37124e-05	NM_172678
Obp2b	0.45568	0.0202831	0.0752592	NM_001099301
Fam171a1	0.455374	0.000639118	0.00577773	NM_001081161
Haus8	0.455162	0.0105158	0.0466577	NM_001163042,NM_029621
Ccdc88b	0.45501	0.00992445	0.0448894	NM_001081291
Ttc8	0.454997	0.00020937	0.00250243	NM_198311,NM_029553
Ccnd2	0.45485	0.00221853	0.014688	NM_009829
Neurl3	0.454623	0.00176975	0.0124296	NM_153408
Nckap5l	0.45426	0.0124949	0.05272	NM_001001884
Ndufaf5	0.454156	0.00209096	0.0140236	NM_027093
Fcgr4	0.454025	0.0194883	0.0731136	NM_144559
Mapkbp1	0.454011	0.00104142	0.0084073	NM_011941
Ppfia4	0.45373	0.0136241	0.056151	NM_001144855
Cd86	0.453694	0.00739506	0.036083	NM_019388
Tmem229b	0.453623	0.00343756	0.0206722	NM_001170401,NM_178745
1810055G02Rik	0.453473	0.0208985	0.0769346	NM_028077
Akna	0.453246	0.00395866	0.0229861	NM_001045514
Acsf3	0.45314	0.000163348	0.00205035	NM_144932
Msrb2	0.453069	0.00135154	0.0101792	NM_029619
Ganc	0.45253	0.000320317	0.00344168	NM_172672
Mylk	0.452525	6.54729e-06	0.000154865	NM_139300
Hpgds	0.452465	0.0281251	0.0951071	NM_019455
Il1rn	0.452315	0.0236137	0.084311	NM_001159562,NM_001039701,NM_031167
Ppara	0.451857	0.000696338	0.00616207	NM_011144,NM_001113418
Naip5	0.451842	0.0114387	0.0494532	NM_010870
Agpat1	0.451828	0.000378209	0.00389931	NM_001163379,NM_018862
Vav1	0.451755	0.00444096	0.0251171	NM_011691,NM_001163815,NM_001163816
Zfp11	0.451653	0.00490758	0.0270869	NM_172462
Tap1	0.451518	0.000507783	0.00488122	NM_013683,NM_001161730
Ift172	0.451236	5.55325e-05	0.000869699	NM_026298
Cdh13	0.451137	0.0047414	0.0264181	NM_019707
3830406C13Rik	0.450953	0.00233439	0.0152197	NM_146051,NM_178141
Maged2	0.450435	0.000522758	0.00499673	NM_001199246,NM_030700
Nckap1l	0.450181	0.00139377	0.0104117	NM_153505
C3ar1	0.449768	0.00882662	0.0410935	NM_009779
C5ar2	0.449455	0.00128463	0.00983234	NM_001146005,NM_176912
Zmat1	0.449326	0.00205471	0.0139103	NM_175446
Plvap	0.449322	0.0112219	0.0488282	NM_032398
Tatdn3	0.449117	0.00104616	0.00843551	NM_026895,NM_001163421,NM_001163422
Bco2	0.44895	0.000778551	0.00672982	NM_133217
Csf3r	0.448862	0.00817955	0.0388354	NM_001252651,NR_045561,NM_007782
Zfp579	0.448705	0.0278893	0.0945939	NM_026741
Cd81	0.448651	0.000367257	0.00381293	NM_133655
2210404J11Rik	0.448568	0.000404058	0.00411554	NM_001034891,NM_001039552
Hid1	0.448562	0.0108126	0.0475683	NM_175454
Spats2l	0.448344	0.0273751	0.0932949	NM_144882,NM_001164566
Sh3bp1	0.447998	0.00857129	0.0402303	NM_009164
Gbp8	0.447848	0.0116008	0.0499938	NM_029509
Rnf125	0.447671	0.00875739	0.0407993	NM_026301
Lyz2	0.447615	0.0064698	0.0328995	NM_017372
Akr1c6	0.447357	0.00421729	0.0241146	NM_030611
Hist2h2be	0.447327	0.0250231	0.0877257	NM_178214
Pappa	0.446866	0.022872	0.0823537	NM_021362
Bmyc	0.446497	0.0193119	0.0726333	NM_023326
Acyp2	0.446307	0.0109556	0.0479788	NM_029344
0610009O20Rik	0.446135	6.17342e-09	4.84757e-07	NM_024179
Sntg2	0.445573	0.0117258	0.0503719	NM_172951
Nipal3	0.445248	0.000320951	0.00344442	NM_028995
Pcolce2	0.445038	0.00526055	0.0284765	NM_029620
Dusp22	0.444427	5.63464e-05	0.000877755	NM_134068,NM_001037955
Dtx3l	0.44416	0.00196651	0.0134684	NM_001013371
Chaf1a	0.44414	0.0249386	0.0874859	NM_013733
Trpc2	0.444026	0.00309348	0.0190084	NM_001109897,NM_011644
Atp7b	0.443587	0.000406628	0.00413548	NM_007511
Zbtb45	0.44354	0.0104657	0.0464624	NM_001024699
Xrcc5	0.443425	0.000535954	0.0050976	NM_009533
Chst12	0.443425	0.01134	0.0491522	NM_021528
Atg4a	0.443329	0.000131032	0.00172993	NM_174875
Klhl13	0.443257	0.00289094	0.0180014	NM_026167
Prkcq	0.443179	0.0153271	0.0612812	NM_008859
4833439L19Rik	0.442948	2.35297e-07	1.04194e-05	NM_001252648,NM_133797,NM_001252645,NM_001252646,NM_001252647
Aim2	0.442625	0.0117385	0.0504101	NM_001013779
Mrps25	0.442471	2.20202e-05	0.000413636	NM_025578
Nudt9	0.442396	1.22502e-05	0.000256514	NM_028794
Aldh18a1	0.442356	0.0187072	0.0710118	NM_019698,NM_153554
Cd74	0.442129	0.0218538	0.0793648	NM_010545,NM_001042605
Fabp1	0.441887	0.0217167	0.0791006	NM_017399
Zfp72	0.441851	0.00916381	0.0422555	NM_001081680
St3gal6	0.441797	0.0147402	0.059516	NM_018784
Ggcx	0.441728	5.58323e-07	2.06595e-05	NM_019802
Pdgfrb	0.441303	0.010853	0.0476686	NM_008809,NM_001146268
Mapt	0.441258	0.0019016	0.013164	NM_001038609,NM_010838
Dut	0.440816	0.00105628	0.00848162	NM_023595,NM_001159646
Cep70	0.440517	0.0111106	0.0484531	NM_023873
Tfcp2l1	0.440207	0.00477696	0.0265614	NM_023755
Tha1	0.440135	0.0131469	0.0548201	NM_027919
Cyp2a12	0.440096	0.00492148	0.0271304	NM_133657
Slc36a1	0.440061	0.000228624	0.00265047	NM_153139
Mal2	0.438967	0.00180297	0.012604	NM_178920
Pla2g15	0.438521	0.0010823	0.00864946	NM_133792
Trpm4	0.438501	0.0119236	0.0509458	NM_175130
Zbtb21	0.437911	0.00040195	0.00409716	NM_001081684,NM_001081685,NM_175428
Ngf	0.437604	0.0173969	0.067286	NM_013609,NM_001112698
Hap1	0.437324	0.0164643	0.0646322	NM_177981,NM_010404
Abhd6	0.437123	0.00578267	0.0303894	NM_025341
9130023H24Rik	0.437006	0.00721937	0.0354903	NM_177001
Rasgrp1	0.43698	0.0263964	0.0908857	NM_011246
Hk3	0.436586	0.0057001	0.0301431	NM_001033245,NM_001206392,NM_001206391,NM_001206390
Mmab	0.436524	0.0290736	0.0973022	NM_029956
Ugt3a1	0.436466	0.000188088	0.00231359	NM_207216
Wdr25	0.436255	0.00462871	0.0259324	NM_177602
Mfn2	0.436129	7.81119e-06	0.000177326	NM_133201
Itgb2	0.435997	0.00843159	0.0397061	NM_008404
Zfp532	0.435974	0.00294724	0.0182846	NM_207255
Arsb	0.435589	0.00023063	0.00266914	NM_009712
Mug2	0.43531	0.00269927	0.0170357	NM_008646
H2-M3	0.434439	0.00561725	0.0297749	NM_013819
Il27ra	0.434385	0.00514805	0.0280023	NM_016671
Fasn	0.434249	0.018737	0.0710648	NM_007988
Maml2	0.433665	0.0138781	0.0569546	NM_173776,NM_001013813
Clec4f	0.433443	0.000192739	0.00235193	NM_016751
Brms1l	0.433302	0.00413785	0.0237812	NM_001037756
Hemk1	0.433279	0.00379449	0.0223013	NM_133984
Zfp354b	0.43326	0.0192374	0.0724137	NM_013744
Palld	0.433254	0.00414033	0.0237853	NM_001081390
Ankrd44	0.432801	0.00268036	0.01694	NM_001081433
Fam120c	0.432579	0.00128492	0.00983234	NM_198105
3110057O12Rik	0.43256	0.0034136	0.0205822	NM_026622
Coq2	0.432428	7.80394e-06	0.000177326	NM_027978
Agbl3	0.43216	0.00686063	0.0343566	NM_178630
Uba5	0.432012	0.00090446	0.00750346	NM_025692
Pctp	0.431553	0.00408731	0.0235429	NM_008796
Bbs4	0.431353	0.017361	0.0671856	NM_175325
Tnfrsf14	0.430913	0.0136785	0.0563408	NM_178931
Apol7a	0.430897	0.0063163	0.0323259	NM_001164640,NM_029419
Mpc1	0.430583	1.44737e-08	9.92291e-07	NM_018819
Mndal	0.430515	0.00450624	0.0253906	NM_001170853
Mtss1l	0.430221	0.00447705	0.0252683	NM_198625
1700030K09Rik	0.429782	0.00257367	0.0164111	NM_028170
Gstk1	0.429599	4.34465e-06	0.000110092	NM_029555
Gas6	0.429437	0.0102371	0.0458579	NM_019521
Il10ra	0.429396	0.00807572	0.0384575	NM_008348
Lbh	0.429374	0.00295146	0.0183023	NM_029999
Adipor2	0.42899	0.000680656	0.00607999	NM_197985
Trp53i13	0.428822	0.00555492	0.0295489	NM_001024920
Usp18	0.428747	0.0228672	0.0823537	NM_011909
Mark1	0.427444	0.0246988	0.0869609	NM_145515
Cd44	0.427422	0.00508809	0.027788	NM_001039151,NM_001039150,NM_001177785,NM_001177787,NM_001177786,NM_009851
Mfsd9	0.42742	0.018966	0.0716516	NM_172499
Luc7l3	0.427272	0.000138734	0.00180167	NM_026313
Ddx39b	0.427083	0.00229383	0.0150464	NM_001252457,NM_019693
Abcc6	0.427065	9.65228e-06	0.000211286	NM_018795
Slc12a9	0.426565	0.0252059	0.0882404	NM_031406
Arhgap19	0.426402	0.00382193	0.0224138	NM_001163495,NM_027667
Anxa3	0.425893	0.000729391	0.00638322	NM_013470
Fat4	0.425191	0.0258895	0.0898474	NM_183221
Abcg3	0.425021	0.0053398	0.0287442	NM_030239
D3Ertd751e	0.425013	0.00124441	0.00962275	NM_028667,NM_027271,NM_001099785
Trpm2	0.42494	0.00527277	0.0284969	NM_138301
Syt11	0.424876	0.0124475	0.0525692	NM_018804
Angptl2	0.424679	0.024795	0.0872085	NM_011923
Cml2	0.424552	0.00144876	0.0107275	NM_053096
Otub2	0.42434	0.0121438	0.0516582	NM_001177841,NM_026580,NR_033587
Fam169b	0.424217	0.000953306	0.00780797	NM_001013811
Kank1	0.424202	2.8287e-06	7.71805e-05	NM_181404
Nubpl	0.424137	0.0062688	0.0321559	NM_029760
Kif21b	0.423581	0.0114098	0.0493914	NM_001039472
Sfpi1	0.422908	0.0101907	0.0457109	NM_011355
Ccm2l	0.422736	0.0124394	0.0525513	NM_145536
Traf5	0.422702	0.00666743	0.0337118	NM_011633
Acy3	0.422231	0.00114444	0.00904964	NM_027857
Csrp3	0.422192	0.00933937	0.0428311	NM_001198841,NM_013808
Dmpk	0.422096	0.00207568	0.0139715	NM_001190490,NM_001190491,NM_032418
Pcsk6	0.421186	0.000495998	0.00479181	NM_011048
Abcg2	0.420986	0.00233789	0.0152197	NM_011920
Hexb	0.420592	0.0246826	0.0869555	NM_010422
Cd59b	0.420544	0.0131308	0.0547696	NM_181858
Tmem150a	0.420362	0.000415318	0.00420487	NM_144916
Slc22a1	0.41935	0.000257376	0.00288954	NM_009202
Slfn2	0.419303	0.00572003	0.0302012	NM_011408
Sepn1	0.418989	0.0108529	0.0476686	NM_029100
Apip	0.418507	5.39013e-05	0.000851452	NM_019735
Nrxn2	0.418359	0.0262203	0.090423	NM_020253,NM_001205235,NM_001205234
Parp2	0.418238	0.00374865	0.0220895	NM_009632
Ankmy2	0.417972	0.00011158	0.00153253	NM_146033
Enc1	0.417531	0.00331421	0.0201357	NM_007930
Asah2	0.417051	0.000606689	0.00554019	NM_018830
Irak3	0.416984	0.0296945	0.0989278	NM_028679
Elf4	0.416319	0.0176291	0.067931	NM_019680
Chd1l	0.415956	0.00492651	0.027136	NM_026539
Nlrp1a	0.415452	0.0124154	0.0524836	NM_001004142
2610507B11Rik	0.415386	4.00151e-07	1.58398e-05	NM_001002004
5033411D12Rik	0.415193	0.00428456	0.0244451	NM_138654
Oma1	0.415177	0.00053105	0.00506523	NM_025909
Trim14	0.415051	0.0108387	0.0476367	NM_029077
Leng8	0.414984	0.0282672	0.0954202	NM_172736
Dok2	0.41497	0.0159451	0.0630614	NM_010071
Klhl8	0.414954	0.00568868	0.0300945	NM_178741
Tmem216	0.414937	0.00229101	0.0150352	NM_026798
Rap1gap	0.414573	0.0207325	0.0764853	NM_001256218,NM_029563,NM_001081155
Fktn	0.41447	0.00484963	0.0268329	NM_139309
Mical2	0.41406	0.00800664	0.0382247	NM_177282,NM_001193305
Srsf1	0.413756	0.00182425	0.0127462	NM_173374,NM_001078167
Telo2	0.413414	0.000994368	0.00807572	NM_001163661,NM_027880
Cdc25b	0.413121	0.029231	0.0976626	NM_001111075,NM_023117
Ccnc	0.412808	0.0016955	0.0120523	NM_016746,NM_001122982
Jrk	0.412724	0.0278255	0.0944725	NM_008415
Lcp2	0.412548	0.00557435	0.0296173	NM_010696
Wdr19	0.412289	0.011062	0.0483191	NM_153391
Fgf1	0.411485	0.00199579	0.0136211	NM_010197
Pex10	0.410729	0.00184734	0.0128742	NM_001042407
Nisch	0.410581	7.34966e-06	0.000169681	NM_022656
Ctf1	0.410498	0.000383393	0.0039457	NM_007795
Emr1	0.410456	0.0123903	0.052441	NM_010130
Mpst	0.410445	0.000116981	0.0015847	NM_138670,NM_001162493,NM_001162492
Cetn2	0.410262	0.00461195	0.0258675	NM_019405
Acsl1	0.409591	0.023171	0.0831645	NM_007981
Pik3r1	0.409408	0.00250609	0.0160642	NM_001024955,NM_001077495
Snupn	0.409385	0.0105547	0.0467688	NM_178374
Entpd4	0.4092	4.9454e-05	0.000793261	NM_026174
Prex1	0.409027	0.0126992	0.0534481	NM_177782
Hmha1	0.408598	0.00222815	0.0147261	NM_001142701,NM_027521
Slc23a2	0.408302	0.00997085	0.0450283	NM_018824
Leprel2	0.408242	0.0180948	0.0693499	NM_013534
Ndufaf7	0.408102	0.00253016	0.0161801	NM_028611
Maob	0.407546	4.11362e-08	2.38449e-06	NM_172778
Fblim1	0.40712	0.0274555	0.0934981	NM_001163256,NM_133754
Ecscr	0.406623	0.0226331	0.0817689	NM_001033141
Agphd1	0.40625	0.00481616	0.0267143	NM_177351
Gpr155	0.405767	0.00680511	0.0341672	NM_001276444,NM_001080707,NM_001276443,NM_001190297
Anxa11	0.405617	1.49049e-07	7.11329e-06	NM_013469
Rai2	0.405128	0.00830362	0.0392403	NM_198409,NM_001103367
Lama4	0.404844	0.0130991	0.0546714	NM_010681
Rap2b	0.404734	0.0218059	0.0793189	NM_028712
Zfhx4	0.404535	0.00516291	0.0280379	NM_030708
Pld4	0.404526	0.00674411	0.0340127	NM_178911
Efcab2	0.404465	0.0250639	0.0878113	NM_026626
Cecr5	0.404193	5.01601e-06	0.000124534	NM_144815
Cd300ld	0.403552	0.00718572	0.0354169	NM_145437
Abcc1	0.403231	0.0229873	0.0826807	NM_008576
Ttc23	0.40317	0.0015026	0.0110347	NM_025905,NM_001168477,NM_001168476,NM_001168475
Cers2	0.402776	8.21424e-08	4.26698e-06	NM_029789
Gramd1c	0.401366	0.012331	0.0522898	NM_153528,NM_001172107
Slfn5	0.400761	0.00124665	0.00962275	NM_183201
Odf2l	0.400719	0.0118363	0.0507011	NM_001162538,NM_001162539,NM_025714
Exd2	0.400471	1.95993e-05	0.000376187	NM_133798
Cd97	0.400153	0.000818071	0.00694897	NM_001163029,NM_001163031,NM_001163030,NM_011925
Tmsb10	0.400144	0.0184375	0.070304	NM_025284,NM_001039392,NM_001190327
Nr1i3	0.400105	0.00481061	0.0267143	NM_001243062,NM_001243063,NM_009803
Khdrbs3	0.399878	0.00348254	0.0208767	NM_010158
Hsd3b2	0.39977	0.0275454	0.0937334	NM_153193
Ncam2	0.399307	0.0259258	0.0898752	NM_001113208,NM_010954
Psmb10	0.399228	9.31348e-06	0.000204533	NM_013640
Sdc3	0.398651	0.00632382	0.0323505	NM_011520
Gfra2	0.398439	0.0234161	0.0838435	NM_008115
Nfkbiz	0.398416	0.00463248	0.0259396	NM_001159394,NM_001159395,NM_030612
Fam110a	0.398146	0.0213744	0.0782548	NM_028666,NM_146127
Cox20	0.39743	0.00117555	0.0091934	NM_025511
Dpys	0.397339	3.4806e-05	0.000603192	NM_022722,NM_001164466
Rabl2	0.397274	0.0211412	0.0776749	NM_026817
Epsti1	0.397106	0.011904	0.0509371	NM_029495,NM_178825
Rftn1	0.396288	0.010466	0.0464624	NM_181397
0610012H03Rik	0.39618	0.0106938	0.0472303	NM_001159638,NM_028747
Macrod2	0.395578	0.00631351	0.0323259	NM_001013802,NM_028387
Fam185a	0.395551	0.00138351	0.010381	NM_177869
Slc22a30	0.395146	0.0140113	0.0573792	NM_177002
Tpcn1	0.395116	0.00103708	0.00838231	NM_145853
Smox	0.394934	0.00376156	0.0221463	NM_145533,NM_001177833,NM_001177837,NM_001177836,NM_001177835,NM_001177834,NM_001177840,NM_001177838,NM_001177839
Cry1	0.394896	0.0182133	0.0696852	NM_007771
Elmo1	0.394835	0.0203649	0.0754799	NM_080288,NR_038122
Ror1	0.394745	0.0258438	0.0897984	NM_013845
Casp1	0.394425	0.00477364	0.0265539	NM_009807
Tmem25	0.394361	0.0169018	0.0658614	NM_027865
Slc38a6	0.394028	0.00258351	0.0164434	NM_001037717
Clk1	0.393844	0.00573413	0.0302166	NM_001042634,NR_027854,NR_027853
Trub1	0.393786	0.00131467	0.0100034	NM_028115,NM_029839
Sp4	0.393447	0.00611505	0.0315772	NM_001166385,NM_009239
Psmb8	0.393406	0.0013517	0.0101792	NM_010724
Bdh2	0.393389	0.0174216	0.067362	NM_001172055,NM_027208
Tecpr1	0.393035	0.00285726	0.017841	NM_027410
Ift43	0.392958	0.0290768	0.0973022	NM_001199843,NM_029601
Abcc5	0.392907	0.0214214	0.0783632	NM_176839,NM_013790
2700029M09Rik	0.392724	0.0281248	0.0951071	NM_028299
Suox	0.392665	0.00183245	0.0127902	NM_173733
Clcn7	0.391951	4.32569e-07	1.68852e-05	NM_011930
Pfkfb1	0.391771	0.0173472	0.0671551	NM_008824
Rpia	0.391731	0.00990071	0.044812	NM_009075
Dab2ip	0.391585	0.000743733	0.0064722	NM_001001602,NM_001114124,NM_001114125
B430306N03Rik	0.39152	0.0167644	0.0654472	NM_177083
Pfas	0.39124	0.00518584	0.0281285	NM_001159519
Nit2	0.391189	0.000348259	0.00364619	NM_023175
Gatsl2	0.390908	0.0167131	0.0653334	NM_030719
Ptgr2	0.390609	6.39548e-05	0.0009685	NM_029880,NM_001252626,NM_001252625
Slc25a24	0.390292	0.0261474	0.0902957	NM_172685
Lenep	0.390195	0.0231417	0.0830934	NM_020517
Ttc5	0.39018	0.000151723	0.001935	NM_177625,NM_001080949
Sparc	0.390112	0.02718	0.0927618	NM_009242
Iqgap1	0.389982	0.00187298	0.0130327	NM_016721
Lgals3bp	0.389733	0.00393423	0.0228738	NM_011150
Cd300a	0.389588	0.00324466	0.0198022	NM_170758
Tep1	0.389568	1.30302e-05	0.000268272	NM_009351
Ms4a6c	0.389375	0.0186057	0.0707449	NM_001166376,NM_028595
Arl6	0.38918	0.021286	0.0781027	NM_019665
Ptp4a3	0.389046	0.001395	0.010415	NM_001166390,NM_008975,NM_001166389,NM_001166388
Fam129a	0.388982	0.0134546	0.0556732	NM_022018
Tmem80	0.38873	0.0203753	0.0754977	NM_027797,NR_024509,NM_001141950
Znfx1	0.388397	9.20968e-06	0.000202583	NM_001033196
Ncf2	0.388105	0.00404027	0.0233296	NM_010877
Ahnak	0.387742	0.0076035	0.0368303	NM_001039959,NM_009643
Prps2	0.387595	0.00576669	0.0303172	NM_026662
Ncald	0.387552	0.015364	0.0613926	NM_134094,NM_001170868,NM_001170867,NM_001170866
Cog5	0.387506	0.000595121	0.00546096	NM_001163126
Fkbp7	0.387335	0.0135665	0.0560162	NM_010222
Anxa5	0.386954	0.00433215	0.024634	NM_009673
Snx11	0.386631	0.000913674	0.00756596	NM_001163389,NM_028965
Fam151b	0.386559	0.00666947	0.0337118	NM_001163627
Klhl5	0.386112	0.000910375	0.0075479	NM_175174
Acox1	0.386085	0.00366525	0.0217309	NM_015729,NM_001271898
Taldo1	0.386078	1.50956e-05	0.000305669	NM_011528
Mpdu1	0.385994	1.65269e-10	2.15815e-08	NM_011900
Plekho2	0.385976	0.00368444	0.0217994	NM_153119
Tdp1	0.38582	0.00343909	0.0206722	NM_028354
Agmo	0.38567	0.000226851	0.00264125	NM_178767
Rbms3	0.385361	0.0241765	0.0856803	NM_178660,NM_001172122,NM_001172123,NM_001172121,NM_001172126,NM_001172124
Plce1	0.384796	0.00398462	0.0230773	NM_019588
Pmm1	0.383831	0.00927432	0.0426486	NM_013872
Ccdc17	0.383343	0.0221517	0.0802738	NM_001037916
Tmc8	0.383342	0.0156008	0.0620812	NM_001195088,NM_001195089,NM_001195090,NM_181856
Rgl2	0.382825	0.00132385	0.0100259	NM_009059
Coro2b	0.381998	0.0300712	0.0998627	NM_175484
Osbpl7	0.381946	0.0254775	0.0889836	NM_001081434
Fut11	0.381869	0.0110977	0.0484127	NM_028428
Mras	0.380913	0.0136937	0.0563693	NM_008624
Plekha1	0.380766	0.0267233	0.0918152	NM_133942
Tnks1bp1	0.380753	1.03301e-05	0.000223946	NM_001081260
Ift140	0.380405	0.000955046	0.00781748	NM_134126
Pex1	0.380326	0.000135854	0.00177239	NM_027777
Tmem110	0.379943	0.00298429	0.018455	NM_028839
Hcls1	0.37957	0.00754839	0.0366361	NM_008225
Ppm1m	0.378863	0.000285604	0.00314118	NM_026447,NM_198931
Egln3	0.378543	0.000239252	0.00274074	NM_028133
Tpgs2	0.378368	0.0110691	0.0483341	NM_001142697,NM_001004361,NM_001142698
Kmo	0.378366	0.000774674	0.00670689	NM_133809
Letm2	0.378116	0.0275627	0.0937617	NM_173012
Mid1	0.377539	0.0107896	0.0475185	NM_010797,NM_183151
Snx19	0.377388	5.14279e-07	1.94607e-05	NM_028874
Sh3tc2	0.377326	0.0290473	0.0972885	NM_172628
Atp8b2	0.377123	0.0128786	0.0540182	NM_001081182
Art3	0.376435	0.0293117	0.0978458	NM_181728
Entpd2	0.376185	0.00785692	0.0377233	NM_009849
Fuca2	0.376045	0.00191834	0.0132324	NM_025799
Det1	0.375643	0.00431056	0.0245234	NM_029585
C330018D20Rik	0.375188	0.00537416	0.0288144	NM_029909
Frmd4a	0.374972	0.0154651	0.0617599	NM_172475,NM_001177844,NM_001177843
Rac2	0.374771	0.00623651	0.0320389	NM_009008
Prodh	0.373494	0.00258799	0.0164641	NM_011172
Scarf1	0.372954	0.00483631	0.0267921	NM_001004157
Cyp2c29	0.372607	0.0290583	0.0972885	NM_007815
Sfrs18	0.371918	0.0208325	0.0767914	NM_025669
Tmem184c	0.371479	0.00988462	0.0447692	NM_145599
Sept8	0.371377	0.0171259	0.0665811	NM_033144,NM_001252332,NM_001252333
Rasgrp2	0.371238	0.0100136	0.0451566	NM_011242
Prickle2	0.371109	0.0252338	0.0882922	NM_001081146,NM_001134461,NM_001134460,NM_001134459
Nans	0.370946	0.00911108	0.0420698	NM_053179
Dock10	0.370622	0.00560658	0.0297301	NM_175291
Cmtm7	0.370586	0.0113603	0.0492087	NM_133978,NM_001252479
Ushbp1	0.370261	0.00974548	0.0443173	NM_181418
Zfp882	0.370224	0.0121222	0.0515825	NM_001166645
Cul9	0.369691	0.00938827	0.0429969	NM_001081335
Trmt1l	0.369526	0.0182223	0.0697001	NM_026876
Wdr73	0.369327	0.00473105	0.0263712	NM_028026,NR_027976
Ampd3	0.369182	0.0214317	0.0783797	NM_009667,NM_001276301
Stra13	0.369117	0.00702516	0.0349473	NM_016665
Echdc3	0.368733	8.88707e-05	0.00127522	NM_024208
Aldh4a1	0.368689	0.000162741	0.00204463	NM_175438
Pilra	0.368688	0.0284187	0.0957402	NM_153510
Dhtkd1	0.368344	0.00706811	0.0350448	NM_001081131
Pola1	0.36829	0.0103676	0.0462225	NM_008892
Dock6	0.368054	0.0143872	0.0585456	NM_177030
Tns3	0.368052	0.00560048	0.0297189	NM_001083587
Lyrm9	0.367908	0.00694321	0.0346801	NM_001076681
Lrsam1	0.367463	0.000226117	0.00263548	NM_199302
Dus2l	0.367417	0.0105385	0.0467126	NM_025518
Sec14l2	0.367024	0.00260332	0.0165461	NM_144520
Cyp2j5	0.36662	0.000415655	0.00420512	NM_010007
Nln	0.366434	0.00108603	0.00867107	NM_029447
Rasa3	0.366368	0.00960137	0.0438243	NM_009025
Ggta1	0.366252	0.0164347	0.0645439	NM_001145821,NM_010283
Acat3	0.366251	0.00164521	0.0117942	NM_153151
Pdha1	0.366101	0.00010705	0.00147683	NM_008810
Thyn1	0.366082	0.00360374	0.0214604	NM_144543
Axl	0.36584	0.00323518	0.0197622	NM_001190975,NM_001190974,NM_009465
Srsf3	0.365777	0.027839	0.0944892	NM_013663,NR_036613
Gja1	0.365717	0.014474	0.058722	NM_010288
Prr5l	0.365532	0.025644	0.089334	NM_175181,NM_001083810,NM_001110849
Angptl6	0.365126	0.00975234	0.04432	NM_145154
BC023829	0.364911	0.000220677	0.00260076	NM_001033328
Pdrg1	0.364025	0.00580556	0.0304623	NM_178939
Rassf3	0.363888	0.0037371	0.0220504	NM_138956
Pitrm1	0.363788	0.00101715	0.00825085	NM_145131
Fntb	0.363643	0.0281982	0.0952588	NM_145927
Sept9	0.363495	0.00841792	0.0396556	NM_017380,NM_001113486,NM_001113487,NM_001113488
Ifitm3	0.362931	0.00600959	0.0311886	NM_025378
Acot9	0.362684	0.02142	0.0783632	NM_019736
Cep85	0.362398	0.0074812	0.036385	NM_144527
Ubxn2b	0.36234	0.00973513	0.0443001	NM_026534
C4bp	0.362179	0.0285019	0.095925	NM_007576
Dtd1	0.362	0.00839959	0.0395996	NM_025314
Usp40	0.361929	0.000117422	0.00158749	NM_001033291,NM_001198573
Tmco3	0.361375	0.000706398	0.00622755	NM_172282
Myo9a	0.361368	0.00511473	0.0278771	NM_173018
Prdm9	0.361192	0.0133987	0.0554929	NM_144809
Pm20d1	0.359364	7.21527e-05	0.00106735	NM_178079
Atpif1	0.359262	0.00586941	0.03069	NM_007512
Ylpm1	0.358804	0.011797	0.0505971	NM_178363
Vwa5a	0.35793	5.79807e-05	0.000897007	NM_172767,NM_001145957
Foxp2	0.35776	0.0201863	0.0749619	NM_212435,NM_053242
Sept4	0.357491	0.0106536	0.0470991	NM_011129
Parp16	0.357275	0.0115429	0.0498238	NM_177460
Polr3k	0.357072	0.0101405	0.0455768	NM_025901
Snrnp35	0.356608	0.0130143	0.0544741	NM_029532
Ddx58	0.356363	0.00132307	0.0100259	NM_172689
Shprh	0.356342	0.00190998	0.013191	NM_001077707,NM_172937
Serpina3g	0.355898	0.0132745	0.0551816	NM_009251
Tmtc4	0.355847	0.0182649	0.0698003	NM_028651
Acvrl1	0.355801	0.00654979	0.0332312	NM_009612
Nfe2l2	0.355424	0.000220577	0.00260076	NM_010902
Dtymk	0.354768	0.0137429	0.0565373	NM_001105667,NM_023136
Cyb5rl	0.354396	0.00382636	0.0224301	NM_175471
Rbbp9	0.35427	2.90446e-05	0.000521616	NM_015754
Lime1	0.354242	0.0268518	0.0920718	NM_023684
Traf3ip1	0.354043	0.000939809	0.00774223	NM_028718
Cenpc1	0.353429	0.0257545	0.0896021	NM_007683
Tmem241	0.352736	0.0182634	0.0698003	NM_178801
Wrb	0.352236	0.015008	0.0602192	NM_207301
Pfkl	0.35152	0.00298041	0.0184479	NM_008826
Prlr	0.351189	0.0166578	0.0651611	NM_001253782,NM_001253781,NM_011169
Zfp53	0.350822	0.0119424	0.0510101	NM_013843
Sirt4	0.350697	0.00615768	0.0317547	NM_133760,NM_001167691
Mlh1	0.350559	0.00679519	0.0341555	NM_026810
Mgam	0.350202	0.000225483	0.00263213	NM_001171003
Lpar6	0.349926	0.0145303	0.0588799	NM_175116
Enpp2	0.349727	0.0146829	0.059338	NM_015744,NM_001136077
Fyb	0.349467	0.0146306	0.0592153	NM_011815
Thap2	0.34902	0.00447082	0.025244	NM_025780
Cnot8	0.348514	0.000212741	0.0025293	NM_026949
Trim11	0.348495	0.00320456	0.0196018	NM_053168
P2ry1	0.348165	0.0210006	0.0772423	NM_008772
Lrp12	0.347656	0.0166179	0.0650365	NM_172814
Slc38a1	0.347641	0.0282829	0.095443	NM_001166456,NM_134086,NM_001166458
Cybb	0.3474	0.010726	0.0473106	NM_007807
Tcta	0.34739	0.0137666	0.0566001	NM_133986
Irgm2	0.347127	0.00610275	0.0315437	NM_019440
Wdr76	0.346977	0.0176687	0.0680644	NM_030234
Pltp	0.346916	0.0132488	0.0550919	NM_011125
Zc3h13	0.346053	0.000268085	0.00298496	NM_026083
Pea15a	0.34583	0.00114867	0.00907776	NM_011063
Pip4k2a	0.345538	0.0149452	0.0600567	NM_008845
Amt	0.343776	0.00105026	0.00845337	NM_001013814
Vps45	0.343583	0.013353	0.0553548	NM_013841
C2cd5	0.343458	0.00401886	0.0232258	NM_029081,NM_001109688,NM_029897
Senp7	0.343458	0.0115717	0.0499003	NM_025483,NM_001003972,NM_001003973,NM_001003971
Ston2	0.342718	0.0183559	0.0700326	NM_175367
Sh3kbp1	0.342484	0.0289026	0.0969779	NM_021389,NM_001135728,NM_001135727
Alg6	0.342471	0.0104124	0.0463361	NM_001081264
Vrk2	0.342365	0.00987737	0.0447513	NM_027260,NM_001252447
Siae	0.342342	0.0016224	0.0116803	NM_011734
Ispd	0.342329	0.0279229	0.0946841	NM_178629
Pde4d	0.342182	0.0237619	0.0846554	NM_011056
Ly86	0.342095	0.0260073	0.0899498	NM_010745
Tmem18	0.342013	0.00337096	0.0203797	NM_172049
Kctd12	0.341995	0.0112396	0.0488597	NM_177715
Isoc1	0.341862	0.000148534	0.00189972	NM_025478
Tia1	0.341796	0.0222827	0.0807055	NM_011585,NM_001164079,NM_001164078
Clpb	0.341791	0.00104888	0.00844731	NM_009191
Myo1d	0.341559	0.0175698	0.0677993	NM_177390
Asrgl1	0.341432	0.00673225	0.0339656	NM_025610
Anxa4	0.34128	1.5274e-05	0.000308357	NM_013471
Kdm5d	0.340988	0.0021072	0.01409	NM_011419
Armc8	0.340357	0.000351971	0.00367935	NM_028768,NM_001166138
Fam219b	0.340299	0.00664307	0.0336264	NM_175273,NM_001166364
Gata4	0.33967	0.0061624	0.0317669	NM_008092
Tasp1	0.339628	0.0101521	0.0456134	NM_001159640,NM_001159641,NM_175225
Tsfm	0.339425	0.0122032	0.0518616	NM_025537
Zfp937	0.339285	0.0188153	0.0712817	NM_001142411
Zfp2	0.339257	0.0155224	0.0618983	NM_001044698,NM_001044699,NM_001044700,NM_001044697
Abcd3	0.339199	0.00735852	0.0359697	NM_008991
Gstz1	0.338997	3.90618e-05	0.000656998	NM_010363,NM_001252555,NM_001252556
Sco2	0.338974	0.0167389	0.0653776	NM_001111288
Drosha	0.338616	0.0120775	0.051428	NM_026799,NM_001130149
Kcnn1	0.338542	0.00963772	0.0439308	NM_032397
Ube2l6	0.338486	0.0121887	0.0518164	NM_019949
Abr	0.338218	0.00560227	0.0297189	NM_198894,NM_198895,NM_198018
Zfp866	0.337944	0.00126277	0.00971238	NM_177899
Zkscan3	0.337354	0.0172601	0.0669957	NM_001145778,NM_023685
Slc25a19	0.33729	0.0186642	0.0708883	NM_001252396,NM_001252394,NM_026071,NM_001252395,NM_001252384
Trim56	0.337221	0.00497419	0.0273133	NM_201373
Dennd2d	0.336952	0.0149965	0.0601909	NM_028110,NM_001093754,NR_051982
4632415K11Rik	0.336857	0.00355963	0.0212539	NM_028883
Wdr41	0.336765	8.53686e-05	0.00123711	NM_172590
Tyw5	0.336727	0.0123956	0.052441	NR_004860,NM_001037742,NM_001114102
Inf2	0.336514	0.000551006	0.00520415	NM_198411
Syde1	0.336342	0.0185696	0.070668	NM_027875
Acox3	0.336301	0.000595093	0.00546096	NM_030721
Eml2	0.336233	0.00445541	0.0251883	NM_001162996,NM_028153
Galk2	0.335842	0.00340829	0.0205593	NM_175154
Nudt1	0.335837	0.00387887	0.0226396	NM_008637
Plxnd1	0.334809	0.0110388	0.0482491	NM_026376
Wdyhv1	0.334396	0.0281683	0.0952294	NM_029734
Nckipsd	0.334174	0.00313945	0.0192471	NM_030729
Rnf135	0.33394	0.0163756	0.0643499	NM_028019
Sardh	0.333892	0.00343515	0.0206722	NM_138665
Kdm1b	0.33387	0.00109936	0.00874435	NM_172262
Clec12a	0.333778	0.0290412	0.0972885	NM_177686
Rab11fip2	0.333666	0.00786187	0.0377336	NM_001164367,NM_001033172
Smarca4	0.333306	0.00088205	0.00736636	NM_011417,NM_001174078,NM_001174079
Spg7	0.332829	3.69941e-05	0.000630065	NM_153176
Pafah2	0.33254	8.83778e-05	0.00126982	NM_133880
Cars2	0.332362	0.0154007	0.0615208	NM_024248
Tap2	0.332236	0.000595182	0.00546096	NM_011530
Dse	0.331841	0.0239434	0.08508	NM_172508
Mitf	0.331353	0.016361	0.0643464	NM_001178049,NM_008601,NM_001113198
Slc25a10	0.330815	0.0127504	0.0536304	NM_013770
Lace1	0.330422	0.00906759	0.0419477	NM_145743
Calm1	0.330039	0.00262056	0.0166316	NM_009790
Plekhg1	0.329685	0.0165357	0.0648275	NM_001159942,NM_001033253
C1qa	0.329648	0.00395686	0.0229855	NM_007572
Rnf144b	0.329245	0.027431	0.0934618	NM_146042,NM_001170643
Immp2l	0.3288	0.0023356	0.0152197	NM_053122
Nqo2	0.328706	0.00134079	0.0101336	NM_020282,NM_001163242,NM_001163241,NM_001163239
Itpkb	0.32829	0.0036523	0.0216922	NM_001081175
Fnip2	0.327894	0.0278652	0.0945359	NM_001162999
Rcbtb2	0.326366	0.000657909	0.00590806	NM_134083,NR_033185,NM_001170694
Thada	0.326294	0.0097208	0.0442498	NM_183021
Mif4gd	0.326159	0.000344102	0.00361668	NM_027162,NM_001243584,NM_001243587,NM_001243586
Syne1	0.326034	0.0113277	0.0491146	NM_153399,NM_022027,NM_001079686
Zfp512	0.325895	0.00384053	0.022492	NM_172993
Galnt4	0.325737	0.00146939	0.0108362	NM_015737
Ptpn6	0.325685	0.000796972	0.00684292	NM_013545,NM_001077705
Swsap1	0.325555	0.0225191	0.0814089	NM_025870
Inpp5d	0.32545	0.00883625	0.0411242	NM_001110193,NM_001110192,NM_010566
Cox18	0.325444	0.00837354	0.0395154	NR_028088,NM_001033310,NM_001163456
Abhd16a	0.325261	5.42376e-06	0.000131751	NM_178592
Tet2	0.324856	0.0245226	0.0866023	NM_001040400
Anapc10	0.324569	0.0256774	0.0894274	NM_026904
Steap3	0.324317	0.0275242	0.093685	NM_001085409,NM_133186
Btg1	0.324135	0.0274517	0.0934981	NM_007569
Supt20	0.323995	0.0271872	0.0927618	NM_019995
Adhfe1	0.323622	0.000944533	0.00776052	NR_027664,NM_175236
Tmem180	0.323548	0.0154811	0.0618053	NM_029186
Dgat2	0.323408	1.79554e-07	8.33351e-06	NM_026384
Cep250	0.322931	0.00980477	0.0444821	NM_177217,NM_001130000,NM_001129999,NM_008383
Lilra5	0.322923	0.0215804	0.0787529	NM_001081239
Rtp4	0.322599	0.0195705	0.0732874	NM_023386
Pgd	0.322397	0.00720907	0.0354903	NM_001081274
Zfp101	0.32225	0.0211592	0.0777198	NM_009542
4922501C03Rik	0.321563	0.0189126	0.0715299	NM_199316
Srsf7	0.321562	0.0259469	0.0899021	NM_001195486,NM_001195487,NM_001195485,NM_146083,NR_036615
Pcbd1	0.321489	0.000172381	0.00213987	NM_025273
Itga7	0.320846	0.0144327	0.0586778	NM_008398
Yeats2	0.320753	0.0223738	0.08097	NM_001033237,NM_001145931,NM_001145930
Shmt2	0.320496	0.000835655	0.00705839	NM_001252316,NM_028230
Hsd11b1	0.320203	0.00101943	0.00826438	NM_008288,NM_001044751
Nedd4l	0.319961	0.0298632	0.0993569	NM_001114386,NM_031881
Fhod1	0.319423	0.0209594	0.077112	NM_177699
Gfm2	0.319293	0.0077127	0.0371511	NM_001271463,NM_001146043,NM_177266,NM_001271465,NM_001271464
Srp54c	0.318637	0.0268628	0.0920718	NM_001100110
Arap3	0.318633	0.00601095	0.0311886	NM_139206,NM_001205336
Tfpi2	0.317028	0.0287547	0.0965831	NM_009364
Tbck	0.316837	0.0159312	0.0630249	NM_173032,NM_001163455
Rbm5	0.316458	0.0024828	0.0159604	NM_148930
Agmat	0.316257	0.00249999	0.0160327	NM_001081408
Ttc38	0.316027	0.000802967	0.00688127	NM_001033337
Mapk12	0.315537	0.0212963	0.0781027	NM_013871
Nfib	0.315394	0.00427367	0.0243957	NM_008687,NM_001113209,NM_001113210
Stxbp6	0.315381	0.0201389	0.0748271	NM_144552
N6amt1	0.315268	0.0249653	0.0875567	NM_026366,NM_001159331
Xdh	0.314913	0.000264669	0.00295179	NM_011723
Cxcl16	0.314831	0.0119132	0.0509371	NM_023158
Kalrn	0.314826	0.0138006	0.0567055	NM_177357,NM_001164268
Ifi30	0.314009	0.0114837	0.0496001	NM_023065
Slc25a37	0.313199	0.0217752	0.0792285	NM_026331
Atpaf1	0.312959	0.00788391	0.0377991	NM_181040
Stx6	0.312865	0.00224163	0.0147758	NM_021433
Lrrc61	0.312689	0.0159625	0.0631118	NM_001110160,NM_177736
Tmem86b	0.312203	0.0123479	0.052345	NM_023440
Lonrf3	0.311569	0.013578	0.0560467	NM_028894
Phldb2	0.311454	0.0236985	0.0845407	NM_001252442,NM_153412
Taco1	0.311442	0.00269455	0.0170138	NM_027346
Arhgef2	0.310534	0.0187761	0.0711731	NM_008487,NM_001198913,NM_001198911,NM_001198912
L3hypdh	0.3104	0.0120109	0.0512219	NM_026038
Dhx34	0.308896	0.0204236	0.0755935	NM_027883
Klhl17	0.308675	0.0114551	0.0495079	NM_198305
Nat10	0.308597	0.000888395	0.00739745	NM_153126
Narg2	0.308115	0.00503442	0.0275395	NM_145618
Fam149a	0.307998	0.00108845	0.00867598	NM_153535
Casp2	0.307788	0.00871324	0.0406325	NM_007610
Lims1	0.307699	0.00449482	0.0253476	NM_001193303,NM_201242,NM_026148
Mmp19	0.307422	0.000706126	0.00622755	NM_021412,NM_001164197
Nfe2l1	0.306955	0.0117191	0.050359	NM_001130450,NM_001130451,NM_001130452,NM_001130453,NM_001130454,NM_008686
Hdac3	0.306639	3.8387e-05	0.00064726	NM_010411
Slc41a1	0.306379	0.012154	0.0516853	NM_173865
Ghitm	0.306182	0.00763971	0.0369518	NM_078478,NM_001199122
Igsf11	0.306123	0.0148071	0.0597149	NM_170599
Fitm2	0.305972	0.0217123	0.0791006	NM_173397
Dab2	0.305565	0.00472795	0.0263649	NM_001037905,NM_001102400,NM_023118,NM_001008702
Sowahc	0.305423	0.00125943	0.00970326	NM_172939
Triap1	0.305068	0.00792287	0.0379279	NM_026933
Ctso	0.304912	0.0139374	0.0571038	NM_177662
Shpk	0.304572	0.000520832	0.00498537	NM_029031
Rarres2	0.304065	0.00634685	0.0324208	NM_027852
Gtpbp8	0.303376	0.0252939	0.0883652	NM_001159329,NM_025332
Rreb1	0.303243	0.0260637	0.0900759	NR_033615,NM_026830,NR_033218,NM_001039188,NM_001177868,NM_001177869
Gnl3l	0.303162	0.0102013	0.0457432	NM_001168600,NM_198110
C330007P06Rik	0.303078	2.83953e-06	7.73201e-05	NM_029951
Pepd	0.30304	0.00175955	0.0123838	NM_008820
Tln1	0.302842	0.000457165	0.00450761	NM_011602
Abca1	0.302686	0.00726194	0.0355978	NM_013454
Coq3	0.301996	0.00277861	0.0174305	NM_172687
Mical3	0.301972	0.0239441	0.08508	NM_153396,NM_001270475
Uaca	0.301753	0.0215053	0.0786063	NM_028283
Tpmt	0.301319	0.013174	0.0548651	NM_016785
Ick	0.301009	0.0143979	0.0585717	NM_001163780,NM_019987
Pkd2	0.300625	0.00190455	0.0131777	NM_008861
Mmachc	0.300521	0.0194807	0.0731053	NM_025962
Dmd	0.299404	0.000734746	0.00641466	NM_007868
Trappc12	0.298937	0.000867662	0.00727866	NM_001161410,NM_001161411,NM_178811
Adar	0.298851	0.00138766	0.010384	NM_001146296,NM_001038587,NM_019655
Atp8a1	0.298835	0.00855001	0.0401657	NM_009727,NM_001038999
Sepsecs	0.298273	0.00157306	0.011404	NM_172490
Hspa14	0.298117	0.00121374	0.00941574	NM_015765
Smchd1	0.298104	0.00539392	0.0288974	NM_028887
Rgl1	0.297998	0.0257529	0.0896021	NM_016846
Ptpra	0.297904	0.000143612	0.00185274	NM_008980,NM_001163688
Ttr	0.297698	0.00419772	0.0240231	NM_013697
Slco2b1	0.297487	0.00562957	0.0298286	NM_001252530,NM_001252531,NM_175316
Gimap8	0.297146	0.0292348	0.0976626	NM_001077410,NM_212486
Fcer1g	0.296955	0.0100093	0.0451521	NM_010185
Msn	0.29695	0.00698874	0.0348302	NM_010833
Ptk2b	0.296458	0.0102976	0.046031	NM_001162365,NM_172498,NM_001162366
Tysnd1	0.296357	0.000579593	0.00537267	NM_001272092,NM_001272091,NM_001272090,NM_027912,NR_073587
Ids	0.296304	0.00707647	0.0350604	NM_010498
C1s	0.296274	0.000317766	0.00341716	NM_144938,NM_001097617
Galm	0.296189	0.0036461	0.0216649	NM_176963
Thoc5	0.295411	0.0025469	0.0162733	NM_172438
Hgfac	0.295218	0.00535171	0.0287629	NM_019447
Tec	0.294683	0.00483142	0.026776	NM_001113464,NM_001113460,NM_001113461
Esyt1	0.294556	0.00034292	0.00360707	NM_011843
Elk3	0.294494	0.0176235	0.0679291	NM_013508
Pdzk1	0.29333	0.00901799	0.0417828	NM_001146001,NM_021517
Cmtm3	0.293062	0.0213615	0.0782548	NM_024217
Dap3	0.292841	0.0233866	0.0837643	NM_001164533,NM_022994
Cgn	0.292726	0.0257559	0.0896021	NM_001037711
Arrb1	0.292635	0.00388236	0.0226502	NM_177231,NM_178220
Sdr39u1	0.292553	0.0168965	0.0658599	NM_001082975
Plekho1	0.29213	0.0213706	0.0782548	NM_023320
Egln1	0.292088	0.00376528	0.0221585	NM_053207
Zfp111	0.29161	0.020211	0.075033	NM_019940
Dera	0.291196	0.00769821	0.0371196	NM_172733
Wdr44	0.291187	0.0228224	0.0822849	NM_175180
Irf9	0.291014	0.0108781	0.047763	NM_001159418,NM_008394,NM_001159417
9430023L20Rik	0.290729	0.0268077	0.0920113	NM_026566
2610019F03Rik	0.290205	0.00265619	0.0168031	NM_173744
Echdc1	0.290115	0.0248953	0.0873602	NM_025855,NM_001110195
4930430F08Rik	0.290081	0.0227572	0.0821158	NM_175128
Itsn1	0.289772	0.00390181	0.0227146	NM_010587,NM_001110276,NM_001110275
Pebp1	0.289732	0.00582176	0.0305354	NM_018858
Itgb5	0.289625	0.00575695	0.0302778	NM_001145884,NM_010580
Ppt1	0.289534	0.00640857	0.0326468	NM_008917
Klhdc4	0.28929	0.0183173	0.0699446	NM_145605
Sec22c	0.2892	0.00727482	0.035625	NM_001164562,NM_178677
Abca3	0.289024	0.00155261	0.0113105	NM_013855,NM_001039581
Enox2	0.288902	0.00542053	0.0289825	NM_001271447,NM_145951,NM_001271450,NM_001271451,NM_001271449,NM_001271448
Ucp2	0.288799	0.0255296	0.0890963	NM_011671
Chpt1	0.288527	0.0123023	0.0522006	NM_144807,NM_001146690,NR_027477
G6pc3	0.288262	0.0297019	0.0989281	NM_175935
Ift27	0.288085	0.00732489	0.0358442	NM_025931
Sh3glb2	0.288009	0.00292817	0.0181996	NM_139302
Tsr2	0.287752	0.0102364	0.0458579	NR_028392,NM_175146,NM_001164578
Tmem109	0.287656	0.000271411	0.00301257	NM_134142
Ndufb3	0.2876	0.0259012	0.0898591	NM_025597
Zdhhc21	0.287142	0.00821888	0.0389625	NM_026647
Uroc1	0.286923	0.0263454	0.0907635	NM_144940
Mmaa	0.286892	0.00146986	0.0108362	NM_133823
BC029214	0.286888	0.0259917	0.0899498	NM_153557
Laptm5	0.28676	0.0173399	0.0671551	NM_010686
Dhrs1	0.286703	0.00613918	0.0316714	NM_026819
Zscan26	0.286326	0.0204393	0.0756311	NM_001013786
Oraov1	0.286064	0.013729	0.0564972	NM_028184
Fahd2a	0.286004	0.00930485	0.0427453	NM_029629
9130011E15Rik	0.285993	0.00758937	0.0367786	NM_198296
Pts	0.285815	0.0133216	0.0552756	NM_011220
Idh3g	0.285456	0.0068308	0.034258	NM_008323
Klhdc5	0.284937	0.00805419	0.038411	NM_001081237
Cd59a	0.284827	0.00199586	0.0136211	NM_001111060,NM_007652
Bcar3	0.284186	0.00646773	0.0328995	NM_013867
Mfge8	0.28415	0.0227817	0.08216	NM_008594,NM_001045489
Sbk1	0.283994	0.00944289	0.0432178	NM_145587
Bloc1s1	0.283811	0.0216659	0.0789797	NM_015740
Rin2	0.283801	0.0235139	0.0840657	NM_028724
Cnn2	0.283455	0.0296078	0.0987122	NM_007725
Glb1l	0.283253	0.0271225	0.0926445	NM_029010
4632428N05Rik	0.283186	0.0233634	0.0837435	NM_028732,NM_001159572
Apmap	0.282326	0.00256234	0.0163549	NM_027977
Dars2	0.281949	0.011968	0.0511032	NM_172644
Pik3cb	0.280904	0.0118208	0.0506617	NM_029094
Ppil4	0.280768	0.015315	0.0612509	NM_026141
Ckap5	0.280689	0.00428594	0.0244451	NM_029437,NM_001165989
2310044G17Rik	0.280055	0.00536593	0.0287817	NR_033623,NM_173735
Slc10a5	0.279743	0.0156749	0.0622845	NM_001010834
Itm2c	0.279642	0.00727377	0.035625	NM_022417
Letm1	0.278268	0.00595848	0.0309979	NM_019694
Cyba	0.277914	0.0186782	0.0709216	NM_007806
Bbox1	0.277526	0.00115921	0.00912373	NM_130452
Zmat3	0.277171	0.0226369	0.0817689	NM_009517
Fbxo3	0.276604	0.000805142	0.00688679	NM_020593,NM_212433
Lrrc8d	0.276418	0.0183264	0.0699594	NM_001122768,NM_178701
Cndp2	0.276414	0.0034801	0.0208713	NM_023149
Irak4	0.276396	0.00976092	0.0443427	NM_029926
Rnf167	0.275671	0.00142255	0.010574	NM_027445
Lyrm5	0.275557	0.0167664	0.0654472	NM_133688,NM_001163628
Casc4	0.275411	0.0287074	0.0964483	NM_177054,NM_199038,NM_001205370,NM_001205371,NM_001205369
Madd	0.275064	0.0181519	0.0695332	NM_145527,NM_001177720,NM_001177719
Prmt10	0.274849	0.0187161	0.0710254	NM_001081240
Sec22b	0.274672	0.0064081	0.0326468	NM_011342
Trim35	0.274529	0.019441	0.0729968	NM_029979
Entpd8	0.274348	0.0205876	0.0760338	NM_028093
Afm	0.274313	0.0148882	0.0599155	NM_145146
Decr1	0.274201	0.0252816	0.0883652	NM_026172
Rnf181	0.273437	0.0120154	0.0512248	NM_025607
2510003E04Rik	0.27308	0.00807819	0.0384575	NM_028197
Aco1	0.273059	0.000483336	0.00469636	NM_007386
Slc35b4	0.272544	0.000452947	0.00448318	NM_021435
Inadl	0.271962	0.0268648	0.0920718	NM_007704,NM_172696,NM_001005787,NM_001005784
Focad	0.271867	0.00447069	0.025244	NM_001081184
Cisd3	0.271796	0.0259147	0.0898597	NM_001085500
Prdx6	0.271467	0.0158006	0.0626919	NM_007453
Ufl1	0.27143	0.00853763	0.0401215	NM_026194
Slc33a1	0.271374	0.0154959	0.0618278	NM_015728,NM_001272035
Cyfip1	0.270891	0.00075688	0.00656968	NM_011370,NM_001164662,NM_001164661
Ghr	0.270308	0.0265022	0.0911582	NM_010284,NM_001048147,NM_001048178
2510009E07Rik	0.270306	0.0143166	0.0583817	NM_001001881
Scly	0.269158	0.000485348	0.00470575	NM_016717
Zfp770	0.269037	0.0262848	0.0906082	NM_175466
Abcb8	0.268868	0.0104019	0.0463199	NM_029020
Prpf38b	0.268793	0.0181916	0.0696221	NM_025845
Fez2	0.268644	0.00584876	0.0306295	NM_199448
Aldh2	0.268611	0.00657247	0.0333203	NM_009656
Zfp367	0.267823	0.0210274	0.07732	NM_175494
Cyb5b	0.26781	0.0277302	0.0941963	NM_025558
Prodh2	0.26758	0.0259839	0.0899498	NM_019546
Nr1h3	0.267528	0.00281514	0.0176025	NM_001177730,NM_013839
Cux1	0.267354	0.00600892	0.0311886	NM_198602,NM_009986
Tmem143	0.267258	0.0144614	0.0587107	NM_144801
Kdsr	0.267244	0.0244439	0.0863561	NM_027534
Mrpl49	0.267091	0.00617906	0.0318225	NM_026246
Fam120b	0.26694	0.00203314	0.0138335	NM_024203,NR_033586
Msra	0.26689	0.00019237	0.00235193	NM_001253715,NM_026322,NM_001253714,NM_001253716,NM_001253712
Socs5	0.266888	0.0143505	0.0584844	NM_019654
Ccng1	0.266809	0.00838856	0.0395724	NM_009831
Idh1	0.266606	0.00654599	0.0332244	NM_010497,NM_001111320
Jmjd8	0.266408	0.0122566	0.0520559	NM_028101
Kif13a	0.266073	0.00132229	0.0100259	NM_010617
Glo1	0.265136	0.00920786	0.0424152	NM_001113560,NM_025374
Tspan14	0.264448	0.00153171	0.0112005	NM_145928
Fbxo33	0.264407	0.0192159	0.0723732	NM_001033156
Pomt1	0.264137	0.00257727	0.0164114	NM_145145
Lman2	0.263883	0.000111655	0.00153253	NM_025828
Mina	0.262915	0.00762961	0.0369339	NM_025910
Mfsd1	0.262655	0.00578853	0.0303965	NM_025813
Slc44a1	0.262537	0.026399	0.0908857	NM_133891,NM_001159633
2310035C23Rik	0.262441	0.0192076	0.0723619	NM_173187,NM_029349
Pnpt1	0.262052	0.021347	0.0782394	NM_027869
B4galt1	0.261935	0.0258912	0.0898474	NM_022305
Lipa	0.261068	0.0160109	0.0632473	NM_021460,NM_001111100
Sar1b	0.259996	0.0105979	0.0468844	NM_025535
Aars2	0.259819	0.00505195	0.0276241	NM_198608
Cd82	0.259815	0.00694982	0.0346874	NM_001271430,NM_001271431,NM_001271432,NM_001136055,NM_007656,NM_001271462,NM_001271461
Parp3	0.259781	0.00676861	0.0340919	NM_145619
App	0.259088	0.0216121	0.0788047	NM_001198823,NM_001198825,NM_001198826,NM_007471,NM_001198824
Rpap1	0.258352	0.0077687	0.0373528	NM_177294,NM_001163701
Atp9a	0.257949	0.0244001	0.0862466	NM_015731
Numb	0.257718	0.000654625	0.00588642	NR_073564,NR_073563,NM_001272056,NM_001272055,NM_001136075,NM_010949
Fam213a	0.257483	0.0204119	0.0755918	NM_027464
Ints1	0.256775	0.0115078	0.049688	NM_026748
Rpa1	0.256614	0.00271955	0.0171316	NM_026653,NM_001164223
Lyst	0.255812	0.0199032	0.0743309	NM_010748
Tmx2	0.255715	0.0069632	0.0347286	NM_025868
Scp2	0.255443	0.028601	0.0961866	NM_011327
Dock9	0.255384	0.00975264	0.04432	NM_001081039,NM_001128308,NM_134074,NM_001128307
Blvra	0.254888	0.0204002	0.075569	NM_026678
St6galnac6	0.254877	0.00767647	0.0370677	NM_016973,NM_001025310,NM_001025311
Gltp	0.254616	0.0204828	0.0757297	NM_019821
Cog4	0.253445	0.00800463	0.0382247	NM_133973
Copz2	0.25295	0.0179984	0.0690193	NM_019877
Dhdds	0.252639	0.0237546	0.0846515	NM_026144
Exosc7	0.252478	0.0178129	0.0684635	NM_001081188
Rtel1	0.252327	0.0195988	0.0733449	NM_001001882,NM_001166665,NM_001166666,NM_001166667,NM_001166668,NR_030710
1110018G07Rik	0.251908	0.00280864	0.01757	NM_178065
Gnptab	0.250903	0.0146811	0.059338	NM_001004164
Dhx29	0.250824	0.0280065	0.0948723	NM_172594
Ank	0.250763	0.0193842	0.0728851	NM_020332
Tmbim6	0.250158	0.00058	0.00537276	NM_001171035,NM_001171034,NM_001171036,NM_026669
Mrpl45	0.250142	0.00922794	0.0424531	NM_025927
Tmem242	0.249944	0.00865639	0.0404824	NM_027457
Scamp5	0.248656	0.00233828	0.0152197	NM_020270
Entpd5	0.248506	0.0220068	0.079856	NM_001026214,NM_007647
Rfxank	0.247914	0.0262072	0.090417	NM_001025589,NM_011266
Hsd17b4	0.247678	0.0229421	0.0825622	NM_008292
Pigq	0.247355	0.00865623	0.0404824	NM_011822
Ppa2	0.24663	0.024866	0.0873445	NM_146141
Nudt12	0.246594	0.00366163	0.0217189	NM_026497
Vnn3	0.246172	0.0157712	0.0626084	NM_011979
Car8	0.245622	0.00861397	0.0403819	NM_007592
Snx1	0.245069	0.0139094	0.0570484	NM_019727
Zfand1	0.244357	0.0250964	0.0879026	NM_025512
Arap1	0.244293	0.00997361	0.0450283	NM_001040111,NM_198096,NM_001040112,NM_027180
Acp2	0.244045	0.00115212	0.00909974	NM_007387
Haao	0.243641	0.00324403	0.0198022	NM_025325
Ap1s1	0.243626	0.00212593	0.0141853	NM_007457
Safb2	0.242949	0.021365	0.0782548	NM_001029979
Smarcal1	0.242046	0.0294083	0.0981438	NM_018817
Aco2	0.241707	0.0136898	0.0563693	NM_080633
Vps8	0.241591	0.0215743	0.0787519	NM_001081366
Stx4a	0.241384	0.0299965	0.0997127	NM_009294
Phyhd1	0.239641	0.0110148	0.0481598	NM_001252568,NM_172267,NM_001252571,NM_001252570,NR_045543
Pgam1	0.239608	0.0109071	0.0478437	NM_023418
Ehd1	0.239546	0.0122866	0.0521505	NM_010119
Sbno2	0.238801	0.0176888	0.0681221	NM_183426
Bloc1s5	0.237801	0.0187331	0.0710648	NM_139063
Cideb	0.237093	0.0172108	0.0668724	NM_009894
Gid8	0.235978	0.00418434	0.0239566	NM_029607
Bbx	0.235691	0.0127594	0.0536515	NM_027444
Mfap3	0.233958	0.0124381	0.0525513	NM_180599,NM_145426
Sec16b	0.233188	0.0164667	0.0646322	NM_033354,NR_027641,NM_001159986
Lmo7	0.232911	0.00541069	0.0289528	NM_201529
Tbc1d1	0.23257	0.0275807	0.0937779	NM_019636
Sec24c	0.232288	0.0112449	0.0488653	NM_172596,NM_001168273
Fopnl	0.231627	0.021847	0.0793613	NM_025345
Add1	0.231531	0.00481476	0.0267143	NM_001102444,NM_001024458,NM_013457
Lsm6	0.231129	0.023688	0.0845257	NM_030145,NM_001191004
Cyp2d26	0.231012	0.026895	0.0921003	NM_029562
AI597479	0.23059	0.0280058	0.0948723	NM_133818
Rnf123	0.230501	0.0014574	0.010762	NM_032543
Krit1	0.230386	0.0213171	0.0781513	NM_030675,NM_001170552,NR_033173
Ifi35	0.229023	0.0151543	0.0606803	NM_027320
Immt	0.228874	0.00868528	0.0405754	NM_029673,NM_001253689,NM_001253688,NM_001253681,NM_001253687,NM_001253686
N4bp2l2	0.227579	0.0285468	0.096052	NM_201369
Clybl	0.227478	0.00224471	0.0147816	NM_029556
Zadh2	0.227299	0.00657476	0.0333203	NM_146090
Mrpl27	0.226449	0.0270083	0.0923479	NM_053161
Nme3	0.226065	0.0166101	0.065025	NM_019730
Cpped1	0.225065	0.010289	0.0460297	NM_146067
D2hgdh	0.224895	0.023917	0.0850734	NM_178882
Acot13	0.222115	0.00570429	0.0301535	NM_025790
Iscu	0.220446	0.00530914	0.028602	NM_025526
Capn1	0.220299	0.0194003	0.0729253	NM_001110504,NM_007600
Taz	0.219696	0.0255468	0.0891175	NM_001242616,NM_181516,NM_001173547,NM_001242615
Tjp2	0.219287	0.0242624	0.0858945	NM_011597,NM_001198985
Ugt1a1	0.218138	0.0240617	0.0853632	NM_201645
Rab7l1	0.217881	0.0170062	0.066211	NM_144875
Bnip2	0.217737	0.0169658	0.0660728	NM_001008238,NM_016787
Parp1	0.217368	0.00511898	0.027889	NM_007415
Serf2	0.216782	0.0109932	0.0480965	NM_011354
Nfkb1	0.216379	0.00558236	0.0296482	NM_008689
Snx9	0.216212	0.0122802	0.0521397	NM_025664
Hdhd2	0.215966	0.021832	0.0793496	NM_001039201,NM_001039202,NM_029826
Cdk7	0.215633	0.0148383	0.0598225	NM_009874
Gcdh	0.215	0.0177594	0.0683162	NM_008097,NM_001044744
Aifm1	0.214578	0.0002843	0.00312939	NM_012019
Perp	0.212136	0.0208707	0.0768692	NM_022032
5031439G07Rik	0.211935	0.0167733	0.0654551	NM_001033273
Polr3b	0.211189	0.00855944	0.040196	NM_027423
Hmgcl	0.21114	0.0240122	0.0852769	NM_008254
Abhd14b	0.210573	0.0297654	0.0990908	NM_029631
D10Jhu81e	0.209491	0.0247425	0.0870692	NM_138601
Serhl	0.209358	0.0205164	0.0758125	NM_023475
Gpr137	0.207399	0.0243157	0.0860609	NM_207220,NM_001177362,NM_001177361,NM_001177360
Tst	0.207291	0.0189338	0.0715699	NM_009437
Mycbp2	0.206151	0.029752	0.0990706	NM_207215
Aggf1	0.205205	0.0225097	0.0813964	NM_025630
Akap1	0.204518	0.0137633	0.0566001	NM_001042541,NM_009648
Tmem8	0.20364	0.00536097	0.0287665	NM_021793
Carhsp1	0.201031	0.00723504	0.0355074	NM_025821
Pipox	0.20058	0.0131886	0.0548923	NM_008952
Gfm1	0.200175	0.0259697	0.0899498	NM_138591
Cdk5rap3	0.200132	0.0281828	0.0952543	NM_030248
Dbnl	0.199285	0.0133797	0.0554484	NM_013810,NM_001146309,NM_001146308
Slc39a9	0.198733	0.0246749	0.0869555	NM_026244
Glrx5	0.198267	0.0284997	0.095925	NM_028419
Pmm2	0.197029	0.0158654	0.0628568	NM_016881
Ikbkb	0.195747	0.00231944	0.0151702	NM_001159774,NM_010546
Phka2	0.194507	0.0300094	0.0997311	NM_172783,NM_001177879,NM_001177878
Pex19	0.188485	0.00745609	0.0363021	NM_001159525,NM_023041
Ap2b1	0.187383	0.0242351	0.0858204	NM_027915,NM_001035854
Tprgl	0.187031	0.0109246	0.0478895	NM_026388
Acads	0.187005	0.0267993	0.0920059	NM_007383
Aga	0.186387	0.0173462	0.0671551	NM_001205054,NM_001005847
Optn	0.185618	0.02073	0.0764853	NM_181848
2610002M06Rik	0.182493	0.0228548	0.0823537	NM_025921
Trim44	0.182415	0.0154863	0.0618079	NM_020267
Anapc2	0.182125	0.0243985	0.0862466	NM_175300
Edem1	0.181304	0.0273563	0.0932551	NM_138677
Scrn3	0.177077	0.018308	0.0699287	NM_029022
Amy1	0.176929	0.0191396	0.0722066	NM_001110505,NM_007446
Sod2	0.176108	0.021569	0.0787519	NM_013671
Bscl2	0.168972	0.0279945	0.0948723	NM_008144,NM_001136064
Cul4a	0.168168	0.00834604	0.0394132	NM_146207
Rnf170	0.167163	0.0151168	0.0605839	NM_029965
Vps41	0.161818	0.0227738	0.0821534	NM_172120
Foxred1	0.151199	0.0259969	0.0899498	NM_172291
Ppp6r1	-0.131436	0.0245619	0.0866823	NM_172894
Aamp	-0.135448	0.0199942	0.074529	NM_146110,NM_001190444
Nrd1	-0.137244	0.0223674	0.0809686	NM_146150
Tm9sf1	-0.137983	0.0057158	0.0301907	NM_028780
Slmap	-0.141057	0.0119085	0.0509371	NM_032008
Dazap2	-0.141825	0.0157554	0.0625702	NM_011873
Dnajb12	-0.149426	0.0227004	0.0819544	NM_019965
Hbp1	-0.149722	0.0151335	0.0606148	NM_153198,NM_177993
Pttg1ip	-0.152744	0.0127686	0.0536733	NM_145925
Dip2c	-0.153215	0.0220242	0.0798919	NM_001081426
Lamp2	-0.154535	0.0158799	0.062884	NM_001017959,NM_010685
Ncoa2	-0.154684	0.0156307	0.0621637	NM_008678,NM_001077695
Rnf185	-0.154776	0.0223254	0.0808383	NM_145355
Atraid	-0.155639	0.00803753	0.0383451	NM_027855
Sh2b1	-0.157561	0.0255799	0.0891799	NM_001081459,NM_011363
Fam175b	-0.158916	0.0260252	0.0899887	NM_198017
Tor1aip2	-0.160297	0.00922866	0.0424531	NM_172843,NM_022329,NM_001160182,NM_001160181,NM_001160180
Atp6v0d1	-0.161197	0.0219075	0.0795172	NM_013477
Vps26b	-0.162206	0.00979803	0.0444665	NM_178027
1190003J15Rik	-0.162671	0.0284789	0.0958953	NM_029821
Trip12	-0.162675	0.0188618	0.0714178	NM_133975
Abcf2	-0.162774	0.0119876	0.0511673	NM_001190443,NM_013853
Cand1	-0.163371	0.0300485	0.0998117	NM_027994
Pafah1b2	-0.166641	0.0200708	0.0747281	NM_008775
Nfatc3	-0.167875	0.00903462	0.0418456	NM_010901
Csde1	-0.168967	0.0215356	0.0786531	NM_144901,NM_001161854
Tmem234	-0.17078	0.0281958	0.0952588	NM_029748
Alg10b	-0.171197	0.0212344	0.0779536	NM_001033441
Rapgef6	-0.171781	0.0277093	0.0941489	NM_175258,NM_001252498,NM_001252494,NM_001252497,NM_001252496
Ppp4r1	-0.172202	0.0283356	0.0955557	NM_001114131,NM_146081
Cib1	-0.172246	0.0117071	0.0503256	NM_011870
Ahcyl1	-0.172648	0.0290143	0.0972603	NM_145542
Hipk3	-0.173577	0.0232654	0.0834587	NM_001145824,NM_010434
[truncated: 2,071 more rows]

## Sheet: HFD+AC261066 vs. HFD
	HFD+AC261066 vs. HFD
gene	log2FoldChange	pvalue	padj	refseq_id
Cyp4a31	1.57705	2.98076e-19	3.77812e-15	NM_001252539,NM_201640
Cspg5	1.4287	3.47906e-10	6.29959e-07	NM_013884,NM_001166273
Nfasc	1.12433	1.699e-06	0.000443075	NM_182716,NM_001160318,NM_001160316,NM_001160317
Kcnk1	1.10954	1.89973e-06	0.000472362	NM_008430
Peg10	1.10331	4.22489e-07	0.00016866	NM_130877,NM_001040611
Pknox2	1.0695	2.40929e-06	0.000576184	NM_001029838,NM_148950
Slc13a5	1.01734	3.26198e-06	0.000738314	NM_001004148
Cadm4	1.01451	1.08299e-08	1.05592e-05	NM_153112
Enho	1.00312	1.74079e-05	0.00232258	NM_027147
Smad9	0.99586	3.9499e-07	0.00016866	NM_019483
Igfbp2	0.98971	8.305e-06	0.00142251	NM_008342
Avpr1a	0.979082	1.06468e-05	0.00166602	NM_016847
Cd276	0.966956	4.14502e-06	0.000877531	NM_133983
Serpina1e	0.963657	3.79637e-05	0.00411274	NM_009247
Dact2	0.955059	4.14547e-06	0.000877531	NM_172826
AI118078	0.939586	4.34487e-06	0.000877531	NM_172923
Peg3	0.937278	4.1826e-06	0.000877531	NM_008817
Scn8a	0.896499	0.000116711	0.00855094	NM_011323,NM_001077499
Cyp4a14	0.88792	8.49916e-07	0.000262748	NM_007822
Psat1	0.852633	0.000283229	0.0158146	NM_001205339,NM_177420
Alox12	0.851826	4.02871e-05	0.00422016	NM_007440
1700039E15Rik	0.846414	0.000254604	0.0148715	NM_001033176
Unc13b	0.843201	4.24192e-07	0.00016866	NM_021468,NM_001081413
Med12l	0.840873	1.47142e-05	0.00211934	NM_177855
Egfr	0.837295	3.90397e-05	0.00419346	NM_207655,NM_007912
Cox6b2	0.835128	0.000349914	0.0182638	NM_183405,NM_183406
Samd10	0.81951	2.03536e-05	0.00257853	NM_172676
Atf5	0.802079	0.000234877	0.0139768	NR_033136,NM_030693
Maml3	0.79755	4.25808e-07	0.00016866	NM_001004176
Il13ra2	0.795624	0.00049393	0.0224393	NM_008356
Atoh8	0.784302	1.31631e-05	0.00198074	NM_153778
Whrn	0.784166	0.000500456	0.0225739	NM_028640,NM_001276371,NM_001008797,NM_001008796,NM_001008795,NM_001008794,NM_001008793,NM_001008792,NM_001008791,NM_001008798
Sel1l3	0.783795	1.47447e-06	0.00040628	NM_172710
Cdh1	0.780187	0.000624081	0.0262874	NM_009864
Hunk	0.777816	5.29032e-05	0.00519804	NM_015755
Tspan33	0.773835	1.83644e-09	2.527e-06	NM_146173
Susd4	0.771392	2.68247e-05	0.00314818	NM_144796
Cyp4a10	0.764577	4.00069e-08	3.38058e-05	NM_010011
Fgl1	0.763405	0.00115718	0.0385981	NM_145594
Sox12	0.759663	0.000203643	0.0129059	NM_011438
Hspb6	0.753613	8.8141e-06	0.00148958	NM_001012401
Sort1	0.75245	3.23412e-07	0.000146401	NM_001271599,NM_019972
Marveld3	0.752101	0.000948857	0.0347594	NM_028584,NM_212447
Nt5dc2	0.751552	1.49368e-05	0.00212723	NM_027289
Serinc2	0.745452	1.30971e-06	0.000368903	NM_001253386,NM_172702
Rab3b	0.736746	0.00157132	0.0474201	NM_023537
Rasl10b	0.729861	0.00185234	0.0517241	NM_001013386
Ltc4s	0.72966	0.00152821	0.0466749	NM_008521
Kif26b	0.723892	0.000596677	0.0256296	NM_001161665
Slc30a3	0.723216	0.00194414	0.0528797	NM_011773
Fgf21	0.714361	0.00116409	0.0386254	NM_020013
Tnnt1	0.707452	0.00114988	0.0384559	NM_011618
C6	0.706854	1.86678e-05	0.00241444	NM_016704
Serpine2	0.702605	0.002092	0.0553326	NM_009255
Capn8	0.695842	0.00306793	0.0688577	NM_130890,NM_001145806
Fut1	0.695728	0.00256084	0.061826	NM_008051,NM_001271981
2310014L17Rik	0.683785	0.00274247	0.0645036	NM_029809
Hamp	0.683287	0.00309678	0.069227	NM_032541
Fbxo21	0.679798	9.07328e-05	0.00723295	NM_145564
Sstr2	0.677095	0.00242904	0.060133	NM_009217,NM_001042606
Cd2	0.67551	0.00403594	0.0815512	NM_013486
Tle6	0.674342	0.000895176	0.0332738	NM_053254
D630045J12Rik	0.668445	4.77799e-05	0.00476859	NM_194061
Mthfd2	0.66385	0.00451176	0.0861436	NM_008638
Mmgt2	0.663638	0.00206907	0.054993	NM_175002
Rbm38	0.66306	0.00170843	0.0496659	NM_019547
Cystm1	0.660675	0.000101009	0.00781465	NM_001081365
Rapgef4	0.6598	9.83334e-05	0.00769368	NM_001204166,NM_001204167,NM_001204165,NM_019688
Zfpm1	0.653393	6.06231e-06	0.00113	NM_009569
Kcnab3	0.652638	0.0032847	0.071906	NM_010599
Srms	0.650846	0.00550353	0.0964373	NM_011481
Csad	0.649372	0.00421963	0.0838084	NM_144942
Nlrp12	0.647182	4.74365e-05	0.00476859	NM_001033431
Mup8	0.646667	0.00542807	0.0959717	NM_001134676
Asns	0.646008	0.00304043	0.0688168	NM_012055
Fam222a	0.644655	0.00434082	0.0848021	NM_001004180
Inhbc	0.641448	0.000466762	0.0218529	NM_010565
Sh3bp4	0.637258	0.000245309	0.0144618	NM_133816
Kcnt2	0.63646	0.00411898	0.0824772	NM_001081027
Wnk4	0.635197	0.00189045	0.0519857	NM_175638
Ang	0.631975	0.00355259	0.0754257	NM_001161731,NM_007447
Rnf39	0.628401	1.90063e-06	0.000472362	NM_001099632
Serpina11	0.624463	6.53355e-07	0.000230035	NM_001166350,NM_199314
Mast1	0.623244	0.00281127	0.0654694	NM_019945
Bhlhe41	0.621443	0.00180428	0.0509337	NM_024469,NM_001271768
Acsm2	0.617426	0.00543891	0.0959717	NM_001177977,NM_001177978,NM_146197
C8b	0.616987	0.00110891	0.0377834	NM_133882
Dnaic1	0.61481	0.00542625	0.0959717	NM_175138
Gstp1	0.614414	0.00171488	0.0497394	NM_013541
Cpne2	0.61294	1.34228e-05	0.00198074	NM_153507
Cd79a	0.612421	0.00584747	0.099352	NM_007655
Spsb4	0.609205	0.00433406	0.0848021	NM_145134
Zfp612	0.605235	0.000116193	0.00855094	NM_175480
Gcnt4	0.60198	0.00293407	0.0673721	NM_001166065
Amigo1	0.597853	0.00011505	0.00855094	NM_001004293,NM_146137
Fam167b	0.590638	9.50968e-06	0.00157925	NM_182783
Rps26	0.586845	1.15319e-05	0.00176104	NM_013765
Ahsg	0.580698	0.000220347	0.0135068	NM_013465,NR_075099,NM_001276449,NM_001276450
Apom	0.58064	0.000714116	0.0281976	NM_018816
Elovl2	0.576553	7.39862e-06	0.00130247	NM_019423
Col13a1	0.561773	1.63611e-05	0.00222986	NM_007731
Tiam1	0.561494	0.00351404	0.0750016	NM_009384,NM_001145887,NM_001145886
Tcf7	0.561102	0.00109197	0.0375624	NM_009331
Fads2	0.560098	0.000924609	0.0340681	NM_019699
Emp2	0.556497	0.000229112	0.013763	NM_007929
Tshz2	0.555292	7.74516e-05	0.00655023	NM_080455
Irf6	0.554124	0.00037549	0.0191644	NM_016851
1810019J16Rik	0.548873	0.00525228	0.0942955	NM_133707,NM_001083916
Cdhr5	0.543742	4.32271e-06	0.000877531	NM_028069,NM_001114322
Dtnb	0.540446	1.3039e-07	6.88622e-05	NM_007886,NR_027869,NM_001162465,NR_027870
Nxpe4	0.539139	0.00309595	0.069227	NM_172921
Nme4	0.537742	0.00464368	0.0875873	NM_019731
C8a	0.537688	0.00151415	0.0464695	NM_146148
Gabbr2	0.535769	0.00241844	0.0599878	NM_001081141
Plxnc1	0.531867	8.65661e-05	0.00700916	NM_018797
Mfsd6	0.530955	4.6986e-08	3.50322e-05	NM_133829,NM_178081
Crlf2	0.530767	0.00123367	0.0400942	NM_016715,NM_001164735
Mier2	0.530609	6.07449e-05	0.00562001	NM_027422
Tle1	0.529777	7.89321e-05	0.00655023	NM_011599
Adam23	0.528924	0.0005249	0.0232626	NM_001177600,NM_011780
Slco2a1	0.526958	0.000293941	0.0161987	NM_033314
Chchd10	0.526185	0.000245051	0.0144618	NM_175329
Gas2l1	0.523646	2.73147e-05	0.00317627	NM_030228,NM_144560,NM_001190406,NM_001190408
Farp1	0.523364	2.37138e-06	0.000576184	NM_134082
Bend7	0.523195	4.98553e-07	0.000185858	NM_178663,NM_001190400
Zfp9	0.522953	0.00545853	0.0959717	NM_011763
Pglyrp2	0.522463	0.000403488	0.0201347	NR_073184,NM_001271478,NM_001271479,NM_021319,NM_001271476,NM_001271477
Rtn4rl1	0.52165	0.000359913	0.0186963	NM_177708
Pcgf2	0.51942	0.00572503	0.0984596	NM_009545,NM_001163308,NM_001163307
Fkbp11	0.517075	0.000490814	0.0224393	NM_024169
Psip1	0.51662	4.24654e-05	0.00437601	NM_133948
Zfhx2	0.515406	0.00276831	0.0647387	NM_001039198
Ehd3	0.514605	6.95453e-05	0.00620765	NM_020578
Pck1	0.506504	0.000208317	0.0130716	NM_011044
Mypop	0.504798	0.00338373	0.0731891	NM_145579
Dcakd	0.48668	7.48745e-05	0.00650024	NM_026551
Rnf126	0.482684	9.22632e-05	0.00730897	NR_027505,NM_144528
Ppap2c	0.481907	6.06512e-05	0.00562001	NM_015817
Mta3	0.480784	1.0128e-05	0.0016458	NM_054082,NM_001171052,NM_001171053,NM_001171054
Slc25a33	0.479614	3.27466e-05	0.00367312	NM_027460
Crybg3	0.476541	0.000552621	0.0242369	NM_174848
Fam98c	0.474988	0.000208321	0.0130716	NM_001146023
Qpct	0.474713	0.000941068	0.034574	NM_027455
B4galnt1	0.471424	0.000458038	0.0216628	NM_001244618,NM_001244617,NM_008080,NR_045166,NM_027739
Mef2d	0.469122	0.00226346	0.0576091	NM_133665
Tmem41a	0.468919	0.000815521	0.0310186	NM_025693,NR_037773
Sowahb	0.467288	0.00313212	0.0695266	NM_175270
AI661453	0.467024	0.000699171	0.0278749	NM_145489
Pdilt	0.465893	0.00512229	0.0930159	NM_027943
Glrx	0.465233	0.00016931	0.0112948	NM_053108
Dna2	0.463671	0.00114177	0.0383842	NM_177372
Hsdl2	0.459715	0.00428091	0.0842292	NM_024255
Tm6sf2	0.458701	0.00131651	0.0420635	NM_181540
Igsf8	0.458532	0.00165267	0.0488288	NM_080419
Sorbs3	0.457571	0.00176347	0.0507536	NM_001271407,NM_011366,NM_001271409,NM_001271408
Cltb	0.455811	8.46593e-05	0.00692294	NM_028870
Nsmf	0.453753	0.000188777	0.0121459	NM_001177655,NM_001177654,NM_020276,NM_001039386,NM_001039387
Zdhhc14	0.453685	0.00148074	0.0458884	NM_146073
Epb4.1l4b	0.453308	1.58495e-05	0.00222986	NM_019427
Ppp1r9a	0.452761	0.00254774	0.0616271	NM_181595
Fam122a	0.45276	0.00187533	0.0519043	NM_026520
Gm17296	0.447544	0.00271465	0.0643143	NM_001159907
Fetub	0.445403	0.000343968	0.0181598	NM_021564,NM_001083905,NM_001083904
Mapre3	0.44519	1.80554e-05	0.00238388	NM_133350
Bcmo1	0.445014	0.0051365	0.0931403	NM_021486,NM_001163028
Brap	0.444707	0.00019949	0.0127062	NM_028227
Itih2	0.444519	0.000273918	0.0155691	NM_010582
Tspan31	0.443534	0.000106153	0.00810539	NM_025982
Notum	0.442796	5.56874e-05	0.00534726	NM_175263
Tmem243	0.441871	1.60841e-06	0.000433758	NM_001081029
Traf4	0.441091	0.00217258	0.0562354	NM_009423
Ada	0.438769	0.00450678	0.0861436	NM_007398,NM_001272052
Fgfr1	0.435531	0.00528456	0.094741	NM_001079908,NM_010206,NM_001079909
Cdc25a	0.43449	0.0053155	0.0950268	NM_007658
Serping1	0.429291	0.000130675	0.00930508	NM_009776
Tmem259	0.423639	5.54155e-05	0.00534726	NM_001003949
Gpr56	0.423402	0.00386471	0.0799824	NM_018882,NM_001198894
Dclre1b	0.423095	0.00487452	0.0904606	NM_133865,NM_001025312
Ptpla	0.422795	0.00119961	0.0392895	NM_001012396,NM_013935
Serpina1a	0.422546	0.00168417	0.0495286	NM_001252569,NM_009243
Ablim1	0.419468	0.00426761	0.0842292	NM_001103177,NM_178688,NM_001103178
Zfp358	0.418585	0.000697014	0.0278749	NM_080461
Gtf2ird1	0.418206	0.00101976	0.0361048	NM_001244936,NM_001081468,NM_001081469,NM_001081466,NM_001081470,NM_001081464,NM_001081465,NM_001081462,NM_001081463,NM_001081467,NM_020331
Ldha	0.415628	0.000694002	0.0278749	NM_010699,NM_001136069
Tanc2	0.415232	0.00575359	0.0988167	NM_181071
Tgfa	0.414268	6.75021e-06	0.00120928	NM_031199
Agtr1a	0.414196	0.000267112	0.0152506	NM_177322
Blvrb	0.413927	0.00459535	0.0870645	NM_144923
Zfp39	0.413364	0.00189876	0.0520926	NM_011758
Rps24	0.412706	0.00062965	0.0263393	NM_011297,NM_207635,NM_207634
Dazap1	0.409229	0.000800022	0.0308215	NM_133188,NM_001122604,NM_001122605
Abcg8	0.408236	0.000763439	0.0296828	NM_026180
Hsf2	0.406537	0.00561105	0.0974155	NM_008297
Rps10	0.405736	0.000380257	0.0192791	NM_025963
Ifitm2	0.403368	0.00553332	0.0964716	NM_030694
Adrm1	0.401427	2.61428e-05	0.00312604	NM_019822
Ralgps2	0.399315	0.000710395	0.0281383	NR_027640,NM_001159965,NM_001159967,NM_001159966,NM_023884,NM_001159968
Clec4g	0.398349	0.00260116	0.062561	NM_029465
Sfr1	0.397716	0.000960072	0.0349383	NM_026377
Abcb4	0.396941	0.000345287	0.0181598	NM_008830
Cdc34	0.39637	7.90679e-05	0.00655023	NM_177613
H2afx	0.395797	0.0054493	0.0959717	NM_010436
Hip1r	0.394439	0.000994004	0.0356912	NM_145070
Foxp4	0.393947	0.0011619	0.0386254	NM_028767,NM_001110825,NM_001110824
Sh3d19	0.393331	0.000213056	0.013183	NM_001082414
Ubxn1	0.393073	0.00191219	0.0523476	NM_146093
Wdr55	0.393027	0.000142168	0.0099557	NM_026464
Chchd5	0.391222	0.00248896	0.0609087	NM_025395
Cyb5r1	0.390997	0.00250461	0.0610067	NM_028057
Fkbpl	0.39074	0.00293273	0.0673721	NM_019873
Esrp2	0.389219	0.000558131	0.0243942	NM_176838
Pbx3	0.389065	0.00498814	0.09203	NM_016768
Cacna1d	0.388584	0.00540821	0.0959717	NM_028981,NM_001083616
Pin4	0.388447	0.00204525	0.054576	NM_027181
Alg8	0.387247	0.00386818	0.0799824	NM_199035
Zfp143	0.385144	0.00187552	0.0519043	NM_009281
Zmynd8	0.384021	0.000719484	0.0283213	NM_001252587,NR_045545,NM_001252585,NM_001252584,NM_027230
Ccdc101	0.383338	0.00222381	0.0568281	NM_029339
Bin1	0.382762	0.000754903	0.0295321	NM_001083334,NM_009668
Tmem86a	0.382632	0.000625351	0.0262874	NM_026436
Foxa3	0.382579	0.00424259	0.0838921	NM_008260
Nabp2	0.381464	0.00451018	0.0861436	NM_027257
Ptbp2	0.381426	0.00178237	0.0507916	NM_019550
Atf4	0.381277	0.00179208	0.0507916	NM_009716
Hspb11	0.379563	0.00542775	0.0959717	NM_028394
Ppp1r15a	0.378555	0.00391979	0.0807859	NM_008654
Gtf2b	0.378445	0.00289727	0.0669665	NM_145546
Desi1	0.377987	0.000213216	0.013183	NM_134095
Grina	0.377068	6.15791e-05	0.0056559	NM_023168
Tspan7	0.376682	0.00177254	0.0507916	NM_019634
Nudt18	0.376641	0.00170134	0.0496659	NM_153136
Pir	0.376231	0.00375668	0.0781871	NM_027153
Rbpms	0.375241	5.87963e-05	0.00552032	NM_019733,NM_001042674,NM_001042675
Kdr	0.371831	0.000159314	0.0108565	NM_010612
Ccdc125	0.371608	0.00572396	0.0984596	NM_001168386,NM_183115
Pou6f1	0.369282	0.00417898	0.083284	NM_010127
Utp14a	0.369073	0.000837538	0.0315009	NM_028276
Wrnip1	0.366051	0.000307553	0.0166591	NM_030215
Casc4	0.365434	0.00303305	0.0688168	NM_177054,NM_199038,NM_001205370,NM_001205371,NM_001205369
Pabpc4	0.362031	4.31749e-05	0.00441324	NM_148917,NM_130881
Pigu	0.360714	0.0045215	0.0861805	NM_001004721
Prune	0.360205	0.00010403	0.00799137	NM_173347
Rcc2	0.359084	0.00137515	0.0432508	NM_173867
Dnase1l3	0.359035	0.00100636	0.0358303	NM_007870
Flot1	0.358595	0.00109946	0.0375624	NM_008027
Ccdc55	0.358218	0.00441783	0.0854902	NM_001012309
Pim2	0.358115	0.00345943	0.0740681	NM_138606
Rpsa	0.35805	0.00249606	0.0609587	NM_011029
Fam20a	0.358018	0.000822331	0.0311136	NM_153782
Rpl23	0.356988	0.000598529	0.0256296	NM_022891
Tfe3	0.356532	0.00189076	0.0519857	NM_001105197,NM_001105196,NM_001271490,NM_001271491,NM_001271489,NM_172472
Cdkn2aipnl	0.356321	0.00118175	0.0390071	NM_029976
Creg1	0.355615	0.00268654	0.0638455	NM_011804
Gaa	0.355073	0.000254163	0.0148715	NM_008064,NM_001159324
Sntb1	0.354894	0.00217216	0.0562354	NM_016667
Eif4ebp1	0.350531	0.000434579	0.0211664	NM_007918
Mink1	0.347678	0.000316418	0.016994	NM_001045964,NM_176893,NM_001045959,NM_016713
Mpdz	0.34482	0.0035681	0.0756282	NM_010820
Rpl28	0.344182	0.001791	0.0507916	NM_009081
Gsr	0.343984	0.000155445	0.010708	NM_010344
Fcgr2b	0.343554	0.000641185	0.0265495	NM_001077189,NM_010187
Camta2	0.343152	0.00342699	0.0738726	NM_001190379,NM_001190378,NM_001190376,NM_178116
Maged1	0.342589	0.00400558	0.0813593	NM_019791
C1galt1c1	0.3412	0.00192086	0.0524717	NM_021550
Psmd7	0.338405	0.000701547	0.0278749	NM_010817
Pnpla7	0.336476	0.00330165	0.0720065	NM_146251
Bmp2	0.336472	0.00220086	0.0565839	NM_007553
Psmc2	0.336218	0.00583481	0.0993013	NM_011188
Foxp1	0.333695	0.00161534	0.048175	NM_053202,NM_001197321,NM_001197322
Fam89b	0.332873	0.00480091	0.0894876	NM_023166,NM_181452
Rpl18a	0.331868	0.000993598	0.0356912	NM_029751
Vkorc1	0.329072	0.00134247	0.0426461	NM_178600
Csrp2	0.32849	0.000548028	0.024119	NM_007792
Rpl35	0.327973	0.00259347	0.0624947	NM_025592
Pon2	0.327262	0.000450461	0.0214646	NM_183308
Arrb2	0.326177	0.00248921	0.0609087	NM_001271360,NM_001271358,NM_145429,NM_001271359
Rpl11	0.325411	0.00199046	0.0538132	NM_025919
Itih1	0.324467	0.00101686	0.0361029	NM_008406
Cald1	0.322442	0.00398797	0.0813593	NM_145575
9130401M01Rik	0.322362	0.00144853	0.0451108	NM_029418
Psmc6	0.322321	0.003148	0.069635	NM_025959
Gkap1	0.321468	0.00053049	0.0234284	NM_019832
Eif4enif1	0.319989	0.00151231	0.0464695	NM_023743,NM_001166547,NM_001166549,NM_001166548
Ifnar2	0.319789	0.000160314	0.0108662	NM_001110498,NM_010509
Ugt2b5	0.319601	0.00555535	0.0965899	NM_009467
Zfp523	0.319345	0.000626335	0.0262874	NM_172617
Cenpv	0.319042	0.0016921	0.0496467	NM_028448
Homez	0.318143	0.00548574	0.0963044	NM_001177705,NM_183174
Plekhg3	0.317843	0.00331201	0.0720065	NM_153804
B3gat3	0.317168	0.00119629	0.0392823	NM_024256
Rps28	0.316657	0.00229511	0.0578339	NM_016844
Thap7	0.315464	0.00239864	0.0597305	NM_026909
Rpf1	0.315377	0.00217843	0.0562354	NM_027332,NM_027371
Psmb6	0.314987	0.00516048	0.0933082	NM_008946
C1rl	0.313726	0.00174919	0.0505034	NM_181344
Cep164	0.31363	0.00128116	0.0414252	NM_001081373
Taf10	0.313356	0.00151075	0.0464695	NM_020024
Scap	0.312511	0.0010725	0.0372438	NM_001103162,NM_001001144
Ankrd27	0.312318	0.00104937	0.0368442	NM_178263,NM_145633
Rab9	0.312277	0.000112465	0.00843485	NM_019773
Camk1	0.312085	0.000374354	0.0191644	NM_133926
Wbscr27	0.311205	0.00529513	0.0947962	NM_024479
Ebna1bp2	0.311174	0.00314122	0.0696066	NM_026932
Utp3	0.309773	0.000210576	0.013148	NM_023054
Rpl17	0.308153	0.00357417	0.0756305	NM_001002239
Vtn	0.308063	0.0043669	0.0849506	NM_011707
Epc2	0.306956	0.00026545	0.0152244	NM_172663
Rpl23a	0.305163	0.00282209	0.0655127	NM_207523
Psmd4	0.304466	0.0026379	0.0629929	NM_008951
Trmt112	0.304342	0.00108838	0.0375624	NM_001166370,NM_026306
Mrps2	0.304333	0.00428796	0.0842292	NM_001166031,NM_080452
Tmem37	0.30398	0.00179524	0.0507916	NM_019432
Msh3	0.303029	0.00545285	0.0959717	NM_010829
Cyth2	0.302126	0.00143046	0.044768	NM_011181,NM_001112701
Clk3	0.301568	0.00489337	0.0905452	NM_007713
Kcmf1	0.301408	4.14371e-05	0.00430504	NM_019715
Psmc3	0.300683	0.00111326	0.0378299	NM_008948
Prcc	0.298646	0.00141903	0.0445204	NM_033573
Msrb3	0.298132	0.00434418	0.0848021	NM_177092
Trmt1	0.297939	0.00303949	0.0688168	NM_001164559,NM_198020,NM_001164560
Ap2m1	0.297757	0.00131736	0.0420635	NM_009679
Pdap1	0.297435	0.00325854	0.0715806	NM_001033313
1110008P14Rik	0.297424	0.00244746	0.0603532	NM_198001
Hax1	0.296749	0.00132846	0.0423072	NM_011826
Tmem30b	0.291467	0.00267316	0.0636886	NM_178715
Atrn	0.290864	0.00518195	0.093563	NM_009730
Sigmar1	0.29038	0.00263899	0.0629929	NM_011014
2310036O22Rik	0.2885	0.00157708	0.0474808	NM_026760
Psmd3	0.288293	0.00220959	0.0566935	NM_009439
Ryk	0.288173	1.03158e-06	0.000311317	NM_013649,NM_001042607
Zfp64	0.287627	0.0031303	0.0695266	NM_009564
Mta1	0.287341	0.00164189	0.0486236	NM_054081
Xylt2	0.284347	0.00534196	0.0953652	NM_145828
0610040J01Rik	0.283406	0.00104548	0.0368095	NM_029554
Reps1	0.283247	0.000640587	0.0265495	NM_009048,NM_001111065
Rps3a1	0.282287	0.00201938	0.0543433	NM_016959
Esf1	0.282268	0.00217649	0.0562354	NM_001081090
Uimc1	0.281794	0.00302153	0.0688168	NM_011307
Rad23b	0.28171	0.00154956	0.0471	NM_009011
Polr3c	0.280228	0.00252915	0.0614016	NM_028925
Nudc	0.280106	0.00554458	0.0965352	NM_010948
Psmd11	0.278195	0.000497145	0.0225047	NM_178616
Magi1	0.275139	0.000416662	0.0205077	NM_010367,NM_001029850,NM_001083321,NM_001083320
Serbp1	0.27499	0.000997706	0.035723	NM_025814,NM_001113566,NM_001113565,NM_001113564
Ifngr2	0.274465	0.00109618	0.0375624	NM_008338
Sf3a1	0.274169	0.00477252	0.0894876	NM_026175
Pias2	0.273424	0.00149153	0.0461101	NM_001164168,NM_001164167,NM_001164169,NM_001164170,NM_008602
Tbc1d2b	0.271797	0.00218686	0.0563384	NM_194334
Habp2	0.271557	0.000827845	0.031229	NM_146101
Nono	0.269809	0.00360655	0.0760616	NM_023144,NM_001252518
Ndel1	0.267163	0.00182686	0.0513423	NM_023668
Pard3	0.265676	0.00306629	0.0688577	NM_033620,NM_001013580,NM_001122850,NM_001013581
Ddx19a	0.265188	0.00214669	0.0562354	NM_007916
Tfdp1	0.264496	0.00502275	0.0922658	NM_009361
Nmt1	0.263662	0.00324971	0.0715806	NM_008707
Plaa	0.2608	0.00207508	0.0550245	NM_172695
Zfp592	0.260101	0.00511346	0.0930159	NM_178707
Aup1	0.258564	0.00422214	0.0838084	NM_007517
Tcerg1	0.256657	0.00360186	0.0760616	NM_001039474
Stub1	0.254543	0.00332566	0.0721793	NM_019719
Fiz1	0.253554	0.00232022	0.0579568	NM_011813,NM_001110328,NM_001110329,NM_001110330
Prep	0.253538	0.00283033	0.0655841	NM_011156
Gltpd2	0.253129	0.00503035	0.0922717	NM_146020
Smg5	0.251313	0.00343389	0.0738756	NM_178246
Lsg1	0.250914	0.00562553	0.0974155	NM_178069
Ptbp1	0.250681	0.00342184	0.0738726	NM_008956,NM_001077363
AU022252	0.250219	0.00170459	0.0496659	NM_001012400
Nploc4	0.249847	0.000367164	0.0189179	NM_199469,NM_001195023
Mttp	0.248925	0.000280219	0.0157946	NM_008642,NM_001163457
Plk1s1	0.248822	0.00453378	0.0862848	NM_001033298
Elmo3	0.248476	0.000589032	0.0254168	NM_172760
Aatf	0.247625	0.00365472	0.0766947	NM_019816
Keap1	0.241971	0.0030694	0.0688577	NM_016679,NM_001110306,NM_001110307,NM_001110305
Dcaf6	0.239486	0.00135967	0.0430346	NM_028759
Pbx2	0.23746	0.00188205	0.0519716	NM_017463
Zranb1	0.236783	0.00551001	0.0964373	NM_207302
Rgp1	0.235295	0.00571737	0.0984596	NM_172866
Ppm1g	0.233609	0.00374323	0.0780352	NM_008014
Depdc5	0.231373	0.00385092	0.0798862	NM_177786,NM_001025426,NM_001170567
Ctsh	0.228064	0.00583177	0.0993013	NM_007801
Glce	0.227819	0.00412635	0.0824944	NM_033320
Ap3b1	0.227106	0.00298142	0.0683355	NM_009680
Lcp1	0.226741	0.00136616	0.0430748	NM_008879,NM_001247984
Hectd1	0.226613	0.00215456	0.0562354	NM_144788
Hdgf	0.226011	0.00352038	0.0750016	NM_008231
Usp47	0.223316	0.00156293	0.0473928	NM_133758,NM_177249
Marc1	0.223282	0.00113361	0.0383842	NM_001081361
Rabggtb	0.220073	0.00325497	0.0715806	NR_028097,NM_001163478,NR_028095,NR_028094,NR_028098,NM_001163479,NM_011231,NR_028096
Trip4	0.213856	0.00268982	0.0638455	NM_001170907,NM_019797
Eif2a	0.212654	0.00510673	0.0930159	NM_001005509
Zc3h14	0.208025	0.00509024	0.0930159	NM_001008506,NM_001160107,NR_027648,NM_029334,NM_001160108
Akt1	0.202477	0.00567557	0.0980783	NM_001165894,NM_009652
Rbm17	0.201312	0.00301217	0.0688168	NM_152824
Mtdh	0.199779	0.00525074	0.0942955	NM_026002
Snw1	0.190326	0.00399954	0.0813593	NM_025507
Snx2	0.188478	0.0020329	0.0543608	NM_026386
Ccpg1	0.184515	0.00479203	0.0894876	NM_001114328,NM_028181
Aifm1	-0.191531	0.00117373	0.0388434	NM_012019
Cul4a	-0.194333	0.00228454	0.0577701	NM_146207
Atg7	-0.197256	0.00373244	0.0779385	NM_001253717,NM_001253718,NM_028835
Pgm2	-0.19867	0.00167036	0.0492366	NM_028132
Tollip	-0.211598	0.00434882	0.0848021	NM_023764
Trap1	-0.21823	0.00305845	0.0688577	NM_026508
Carhsp1	-0.227769	0.00232267	0.0579568	NM_025821
Sod2	-0.234136	0.00224372	0.0572216	NM_013671
Maea	-0.235783	0.00466135	0.0877898	NM_021500
Ddx6	-0.237921	0.00216771	0.0562354	NM_001110826,NM_181324,NM_007841
Agl	-0.238494	0.00187458	0.0519043	NM_001081326
Ndufv1	-0.239219	0.00408971	0.0820207	NM_133666
Snx9	-0.244133	0.00463844	0.0875873	NM_025664
Itgav	-0.245762	0.00222148	0.0568281	NM_008402
Aco1	-0.250495	0.00136149	0.0430346	NM_007386
BC031181	-0.25403	0.00580139	0.0992441	NM_001001181
Iscu	-0.256962	0.00114471	0.0383842	NM_025526
Gcdh	-0.261012	0.00400053	0.0813593	NM_008097,NM_001044744
Appbp2	-0.262667	0.00276697	0.0647387	NM_025825
Msra	-0.263448	0.000230442	0.0137776	NM_001253715,NM_026322,NM_001253714,NM_001253716,NM_001253712
Snd1	-0.263657	0.00262977	0.0629929	NM_019776
Serhl	-0.263953	0.00345041	0.0739999	NM_023475
Phyhd1	-0.265505	0.00481658	0.0896478	NM_001252568,NM_172267,NM_001252571,NM_001252570,NR_045543
Idnk	-0.265854	0.000261388	0.0151105	NM_198004,NM_001048060
Top1mt	-0.266056	0.00552375	0.0964373	NM_028404
Pja2	-0.266368	0.00520617	0.0937333	NM_001025309,NM_144859
Pdha1	-0.268162	0.00451277	0.0861436	NM_008810
Dnajc5	-0.268319	0.000301944	0.0164963	NR_073369,NM_001271584,NM_001271585,NM_016775
Mfsd1	-0.270311	0.0044881	0.0861436	NM_025813
Sowahc	-0.27053	0.00394817	0.0812388	NM_172939
Amy1	-0.272557	0.000307009	0.0166591	NM_001110505,NM_007446
Nipsnap1	-0.275167	0.00131522	0.0420635	NM_008698
2810407C02Rik	-0.275256	0.00511961	0.0930159	NM_001040396
C8g	-0.277451	0.00247526	0.0608021	NM_027062,NM_001271777
Tprgl	-0.280945	0.000130048	0.00930508	NM_026388
Crebl2	-0.283859	0.00228745	0.0577701	NM_177687
Cmtm6	-0.286708	0.000227116	0.0137081	NM_026036
Ppp3r1	-0.287634	0.00448611	0.0861436	NM_024459
Ero1l	-0.2886	0.00438193	0.0849506	NM_015774
Ttc38	-0.288774	0.00217826	0.0562354	NM_001033337
Acsm3	-0.291315	0.00183754	0.0515285	NM_016870,NM_212442,NM_212441
Tmbim6	-0.292224	5.83043e-05	0.00551498	NM_001171035,NM_001171034,NM_001171036,NM_026669
Fmo1	-0.295347	0.00163117	0.0484193	NM_010231
Focad	-0.295392	0.00192735	0.0525359	NM_001081184
Dhrs7b	-0.295509	0.00567964	0.0980783	NM_145428,NM_001172112
Xpr1	-0.296615	0.000441561	0.0212113	NM_011273
Ufl1	-0.296693	0.00399115	0.0813593	NM_026194
Rpa1	-0.298583	0.000472237	0.0218529	NM_026653,NM_001164223
Xdh	-0.299589	0.000517389	0.0230102	NM_011723
Aldh6a1	-0.299768	0.00122255	0.0399378	NM_134042
Gpc4	-0.301794	0.00491553	0.0908227	NM_008150
Ehd1	-0.303011	0.00152735	0.0466749	NM_010119
Nqo2	-0.30341	0.0030564	0.0688577	NM_020282,NM_001163242,NM_001163241,NM_001163239
Cers2	-0.304956	4.85863e-05	0.00481119	NM_029789
Sub1	-0.30758	0.00578581	0.0992356	NM_011294
Hrsp12	-0.308118	0.00478001	0.0894876	NM_008287
Lnpep	-0.308657	0.00477902	0.0894876	NM_172827
Iyd	-0.308936	0.000180671	0.0117877	NM_027391
Pafah2	-0.309374	0.000262273	0.0151105	NM_133880
Prkrir	-0.309958	0.00144328	0.0450581	NM_028410
Gstk1	-0.310502	0.000885848	0.033143	NM_029555
Abcd1	-0.310689	0.00501343	0.0922658	NM_007435
Clasp2	-0.314884	0.00416168	0.0830698	NM_001114347,NM_029633,NM_001081960
Pgam1	-0.314955	0.000817373	0.0310186	NM_023418
Slc2a2	-0.315511	0.00303502	0.0688168	NM_031197
Parva	-0.315812	0.000255909	0.0148791	NM_020606
Mfn2	-0.318205	0.00109849	0.0375624	NM_133201
Cyp2d22	-0.318864	0.00408857	0.0820207	NM_019823,NM_001163472
Uhmk1	-0.31921	0.00206956	0.054993	NM_010633
Scfd2	-0.321459	0.00290056	0.0669665	NM_178672,NM_001114660
Taldo1	-0.322915	0.000290044	0.0161242	NM_011528
Prosc	-0.325936	1.14758e-06	0.000338268	NM_054057,NM_001039078,NM_001039077
1300002K09Rik	-0.326833	0.00580196	0.0992441	NM_028788
Macrod1	-0.328743	0.00504211	0.0923537	NM_134147
Magt1	-0.329277	0.00447962	0.0861436	NM_001190409,NM_025952
Clcn7	-0.331223	1.82771e-05	0.00238827	NM_011930
Slc50a1	-0.33134	0.00044347	0.0212113	NM_009057
Slc47a1	-0.332615	0.00274808	0.0645036	NM_026183
Tmx4	-0.335864	0.000669881	0.0273895	NM_029148
Sesn3	-0.340246	0.00515723	0.0933082	NM_030261
Chpt1	-0.340687	0.00311376	0.0694839	NM_144807,NM_001146690,NR_027477
Tvp23b	-0.340764	0.001629	0.0484193	NM_026210
Sdha	-0.342305	8.68195e-05	0.00700916	NM_023281
Plin3	-0.344136	0.000153558	0.0106942	NM_025836
Plscr2	-0.345506	0.00396337	0.0813593	NM_008880,NM_001195084
Slc33a1	-0.34642	0.00199119	0.0538132	NM_015728,NM_001272035
Isoc1	-0.346936	0.000116548	0.00855094	NM_025478
Spg7	-0.3473	1.60728e-05	0.00222986	NM_153176
Triap1	-0.351893	0.00214492	0.0562354	NM_026933
Snx11	-0.352472	0.00231812	0.0579568	NM_001163389,NM_028965
Fam126b	-0.355647	0.00429287	0.0842292	NM_172513
Abhd15	-0.356193	4.02401e-05	0.00422016	NM_026185
Zmat3	-0.35669	0.00328363	0.071906	NM_009517
Ndufb6	-0.357273	0.00475149	0.0893548	NM_001033305
Slc25a5	-0.357706	0.000952981	0.0348099	NM_007451
Ppm1b	-0.358566	3.54182e-05	0.00393795	NM_001159498,NM_011151,NM_001159497,NM_001159496
Bche	-0.359149	0.00216875	0.0562354	NM_009738
AI597479	-0.359396	0.000611377	0.0260249	NM_133818
Pex26	-0.361095	0.00551942	0.0964373	NM_028730
Ociad2	-0.361405	0.000442699	0.0212113	NM_026950
Pepd	-0.362613	0.000179763	0.0117877	NM_008820
Ivd	-0.362999	0.000815376	0.0310186	NM_019826
Lancl2	-0.363622	0.000970833	0.0350579	NM_133737
Pls3	-0.365476	0.000384762	0.0194297	NM_145629,NM_001166454,NM_001166453
Pebp1	-0.366045	0.000492747	0.0224393	NM_018858
Rnf181	-0.366529	0.000759053	0.0296031	NM_025607
Immp2l	-0.366666	0.000674167	0.0273938	NM_053122
Maob	-0.366839	7.77636e-07	0.000252732	NM_172778
Dgat2	-0.370011	2.3395e-09	2.69574e-06	NM_026384
Pcca	-0.370421	0.00032878	0.0174364	NM_144844
Acad9	-0.372228	6.25875e-05	0.00570717	NM_172678
Tecpr1	-0.37472	0.00429158	0.0842292	NM_027410
Abcc6	-0.376039	9.68542e-05	0.00762501	NM_018795
Psmb9	-0.376593	0.00228802	0.0577701	NM_013585
Hibadh	-0.376615	0.000389307	0.0195038	NM_145567
Anxa5	-0.384526	0.00456653	0.0867171	NM_009673
Suclg2	-0.385183	0.000376483	0.0191644	NM_011507
Aldh4a1	-0.386098	7.8403e-05	0.00655023	NM_175438
Echs1	-0.387449	0.000467751	0.0218529	NM_053119
Cerk	-0.391925	0.00118683	0.0390728	NM_145475
Gsta3	-0.393648	0.00211442	0.0557179	NM_010356,NM_001077353
Uba5	-0.396286	0.00227821	0.0577701	NM_025692
Gpt2	-0.399093	0.00153326	0.0467164	NM_173866
Echdc3	-0.400456	2.05469e-05	0.00257853	NM_024208
Gbe1	-0.401814	1.03502e-05	0.00166062	NM_028803
Pfkl	-0.40211	0.000676258	0.0273938	NM_008826
Fgfr3	-0.402721	0.00129956	0.0419134	NM_001163216,NM_001163217,NM_001163215,NM_008010,NM_001205270
Tmc6	-0.402729	0.00479499	0.0894876	NM_145439,NM_181321
Cryz	-0.406774	1.71136e-05	0.00230761	NM_009968
Dera	-0.408048	0.000187846	0.0121459	NM_172733
Gckr	-0.409088	0.000291498	0.0161342	NM_144909
Pdk1	-0.413751	0.000813165	0.0310186	NM_172665
Abcc3	-0.415172	0.00520559	0.0937333	NM_029600
Nudt16l1	-0.416335	0.00177762	0.0507916	NM_025839
Alg6	-0.418664	0.00170115	0.0496659	NM_001081264
Car5a	-0.421675	0.000280723	0.0157946	NM_007608
5033411D12Rik	-0.422068	0.00366987	0.0768854	NM_138654
Edem1	-0.422833	2.69728e-07	0.000126622	NM_138677
Hps5	-0.423608	5.49165e-05	0.00534726	NM_001005248,NM_001005247,NM_001167864
Prps2	-0.424529	0.00247433	0.0608021	NM_026662
Slc22a3	-0.426414	0.00157029	0.0474201	NM_011395
Pygl	-0.430352	5.68243e-06	0.00109799	NM_133198
Sqrdl	-0.431156	0.000411621	0.0203801	NM_021507,NR_027888,NM_001162503
Ces2a	-0.43121	0.00388701	0.0802409	NM_133960,NM_001190330
Ivns1abp	-0.431445	4.00365e-05	0.00422016	NM_001039511,NM_054102,NM_001039512
Gng10	-0.431703	0.00185268	0.0517241	NM_025277
Ces2g	-0.431893	0.000669101	0.0273895	NM_197999
Shpk	-0.432319	8.44355e-07	0.000262748	NM_029031
Sh3tc1	-0.433287	0.000363897	0.0188261	NM_194344
Mipep	-0.435035	1.12358e-05	0.00173675	NR_040642,NM_027436
Pam	-0.439514	0.00581803	0.0993013	NM_013626
Ccng2	-0.445052	0.00545922	0.0959717	NM_007635
Tle3	-0.44662	0.000611867	0.0260249	NM_001083927,NM_001083928,NM_009389
Ddc	-0.448458	0.000693725	0.0278749	NM_001190448,NM_016672
Angptl3	-0.450291	0.000505733	0.0226508	NM_013913
Sardh	-0.451286	7.66697e-05	0.00655023	NM_138665
Dhtkd1	-0.453172	0.00091771	0.0339125	NM_001081131
Uroc1	-0.454393	0.000435852	0.0211664	NM_144940
Slc16a7	-0.454977	4.65675e-05	0.00472194	NM_011391
Trove2	-0.457539	0.0031301	0.0695266	NM_013835
Bphl	-0.459658	5.72008e-05	0.00545128	NM_026512
Pet112	-0.462625	9.59387e-06	0.00157925	NM_144896
D830031N03Rik	-0.46403	0.00383993	0.0797887	NM_001167918
Mgmt	-0.464305	0.000442749	0.0212113	NM_008598
Prodh	-0.466322	0.000168681	0.0112948	NM_011172
Klhl13	-0.467666	0.00161434	0.048175	NM_026167
Sfxn1	-0.468896	8.08756e-05	0.00665649	NM_027324
Mgst3	-0.46925	0.00423174	0.0838084	NM_025569
Gstm6	-0.469499	3.10835e-05	0.00351771	NM_008184
Cyp2a5	-0.470405	0.00352102	0.0750016	NM_007812
Aldh1a7	-0.471331	0.000350146	0.0182638	NM_011921
Cryl1	-0.472494	0.00250765	0.0610067	NM_030004
Gm7609	-0.477896	0.0054457	0.0959717	NM_001081746
Gldc	-0.479101	0.00583664	0.0993013	NM_138595
Tpk1	-0.482659	2.46005e-05	0.00298187	NM_013861
Ralgds	-0.484826	0.00232285	0.0579568	NM_001145836,NM_001145834,NM_001145835,NM_009058
Cyp2j6	-0.485272	6.43094e-05	0.0058223	NM_010008
Ugp2	-0.488377	0.000120582	0.00873356	NM_139297
Samd9l	-0.492941	0.0018258	0.0513423	NM_010156
Smyd3	-0.495606	0.00131749	0.0420635	NM_027188
Mccc1	-0.499328	4.63927e-07	0.00017819	NM_023644
Pecr	-0.502632	7.57079e-07	0.000252732	NM_023523
Zfp518b	-0.503364	0.00422656	0.0838084	NM_001081144,NM_001177902
Pspc1	-0.5062	0.00444045	0.0857968	NM_025682
Acad12	-0.508373	0.00199851	0.053896	NM_178799
Loxl4	-0.508681	0.0040521	0.0815512	NM_053083,NM_001164311
Cyp3a25	-0.509862	0.000324371	0.0173477	NR_030782,NM_019792
2610020H08Rik	-0.514681	0.00196081	0.053219	NM_001004187,NM_028129
Khk	-0.515548	7.01284e-05	0.00621592	NM_008439
Pdrg1	-0.51733	8.83859e-05	0.00709045	NM_178939
Gfpt1	-0.517807	0.00202453	0.0543608	NM_013528
Slc15a5	-0.521044	0.0040395	0.0815512	NM_177787
Col4a1	-0.521341	0.0033067	0.0720065	NM_009931
Fbln5	-0.523659	0.00272611	0.0644653	NM_011812
Sorl1	-0.524379	0.0035267	0.0750016	NM_011436
Gbp2	-0.527004	0.0029207	0.0673088	NM_010260
Loxl2	-0.537507	0.00398595	0.0813593	NM_033325
Fstl1	-0.538139	0.00510775	0.0930159	NM_008047
Chchd6	-0.538189	0.00058955	0.0254168	NM_025351,NM_001167736
Gas7	-0.539569	0.00160532	0.048175	NM_001109657,NM_008088
Olfm3	-0.545523	0.00334045	0.0723764	NM_153157,NM_153458
Ropn1l	-0.547906	0.00261647	0.0628101	NM_145852
BC029214	-0.548566	2.3301e-05	0.00286738	NM_153557
Uck1	-0.550955	2.22641e-05	0.00276664	NM_011675
Fam129b	-0.551977	0.00013164	0.00932143	NM_146119
Slc16a6	-0.555577	0.000117928	0.00859048	NM_001029842,NM_134038
Ppp1r3b	-0.555827	0.00405343	0.0815512	NM_177741
Fam118a	-0.555896	0.00343878	0.0738756	NM_133750,NM_177067
Upp2	-0.558961	0.00562589	0.0974155	NM_029692
Anxa1	-0.561614	0.00437107	0.0849506	NM_010730
Spc24	-0.561987	0.000424507	0.0207746	NM_026282
Mmp12	-0.562975	0.00501845	0.0922658	NM_008605
Pdlim2	-0.564265	0.00362399	0.0763025	NM_001253736,NM_145978
BC026585	-0.564513	2.79964e-08	2.53468e-05	NM_001033284
Gpx7	-0.568255	0.00446381	0.0861168	NM_024198
Sult1c2	-0.569239	0.00244297	0.0603532	NM_026935
Tmem14a	-0.569314	0.00324091	0.0715654	NM_029398
Gstt1	-0.569864	2.42794e-07	0.000118362	NM_008185
Cd59b	-0.570853	0.000775839	0.0300727	NM_181858
Aldh1l1	-0.571483	0.000649806	0.0267412	NM_027406
Prnp	-0.571776	0.000108445	0.008212	NM_011170
Pdgfrb	-0.576078	0.000886427	0.033143	NM_008809,NM_001146268
Acad10	-0.57676	8.95377e-08	6.26045e-05	NM_028037
Pparg	-0.579448	0.00274628	0.0645036	NM_001127330,NM_011146
Agxt2	-0.581071	1.25744e-07	6.88622e-05	NM_001031851
Aim1l	-0.581263	0.00540085	0.0959717	NM_001162970
Phldb1	-0.583484	0.000138398	0.00974555	NM_153537
Gsn	-0.594495	0.00106897	0.0372232	NM_001206367,NM_146120,NM_001206368,NM_001206369
Tbc1d19	-0.59527	0.00488714	0.0905452	NM_144517
Ar	-0.597231	0.00399831	0.0813593	NM_013476
Ildr2	-0.597883	0.00056535	0.0246248	NM_001164528
Serpinh1	-0.598541	0.00106581	0.0372154	NM_001111043,NM_009825,NM_001111044
Pklr	-0.611716	0.000700507	0.0278749	NM_013631,NM_001099779
Mdm1	-0.612369	0.0040118	0.0813593	NM_010785,NM_001162905,NM_001162904,NM_148922
Hcn3	-0.620716	0.00460899	0.0871924	NM_008227
Pkhd1	-0.621762	0.00016239	0.0109484	NM_153179
Sco2	-0.625226	1.05189e-05	0.00166602	NM_001111288
Acss3	-0.626295	0.00483752	0.0899056	NM_198636,NM_001142804
Lama2	-0.626395	0.00457018	0.0867171	NM_008481
Omd	-0.626397	0.00172392	0.0498875	NM_012050
Slc39a4	-0.631537	0.00015514	0.010708	NM_028064
Sh2d4a	-0.633214	0.000326973	0.0174134	NM_028182
2210013O21Rik	-0.633635	0.00179162	0.0507916	NM_027327
Fbln2	-0.633663	0.00369892	0.077366	NM_001081437,NM_007992
Bhlhb9	-0.637254	0.00202982	0.0543608	NM_198161,NM_001098222
Robo1	-0.640054	0.0010942	0.0375624	NM_019413
Cxcr7	-0.643904	0.00438325	0.0849506	NM_001271607,NM_007722
Cyp7a1	-0.647831	0.0010351	0.0365457	NM_007824
Col5a2	-0.648001	0.00240662	0.0598117	NM_007737
Trim7	-0.650487	0.00029617	0.0162509	NM_053166
Nt5e	-0.65069	0.000619923	0.0262794	NM_011851
Tstd1	-0.652148	0.000223642	0.0135875	NM_001164525
Akr1d1	-0.662853	3.64878e-05	0.00402159	NM_145364
Rnaset2b	-0.663908	0.00405246	0.0815512	NM_026611
Obsl1	-0.664806	0.00302987	0.0688168	NM_178884
Cd36	-0.665385	0.00364707	0.076661	NM_001159558,NM_007643,NM_001159555,NM_001159556,NM_001159557
Hspa12b	-0.670123	0.000503742	0.0226416	NM_028306
Gpc1	-0.673744	0.000964764	0.0349383	NM_016696
Cyp2c38	-0.675162	0.000514758	0.0229738	NM_010002
Ogn	-0.677688	0.00100396	0.0358303	NM_008760
Eda	-0.678369	0.000804394	0.0308961	NM_001177937,NM_001177938,NM_001177939,NM_010099,NM_001177943,NM_001177942,NM_001177941,NM_001177940,NM_001177944
Mme	-0.683135	0.00278105	0.0649169	NM_008604
Gstm2	-0.683303	0.00232021	0.0579568	NM_008183
Bdh2	-0.684061	3.69941e-05	0.00404224	NM_001172055,NM_027208
Fmo3	-0.685776	0.00281506	0.0654694	NM_008030
Anxa2	-0.687795	0.000173792	0.011533	NM_007585
Vldlr	-0.689277	0.00329257	0.071954	NM_013703,NM_001161420
P2ry4	-0.692677	2.89707e-05	0.00330814	NM_020621
Acat3	-0.698649	1.99368e-09	2.527e-06	NM_153151
Cyp2c70	-0.701656	0.00253357	0.0614016	NM_145499
Eda2r	-0.70226	0.00274803	0.0645036	NM_175540,NM_001161432,NM_001161433
Col14a1	-0.70263	0.000281623	0.0157946	NM_181277
Gsta4	-0.703847	2.78749e-05	0.00321195	NM_010357
Gsta2	-0.704063	0.000193319	0.0123754	NM_008182
Arhgef9	-0.704142	0.00067647	0.0273938	NM_001033329
Ramp3	-0.706377	0.00209544	0.0553326	NM_019511
Ccdc3	-0.706525	0.00161241	0.048175	NM_028804
Dsg1c	-0.709889	0.000469195	0.0218529	NM_181680
Tmem45b	-0.714851	0.0012529	0.040615	NM_144936
Tnfrsf23	-0.71535	0.000472401	0.0218529	NM_024290
Slc26a4	-0.721227	0.00114467	0.0383842	NM_011867
Aldh1b1	-0.72389	0.000963695	0.0349383	NM_028270
B4galnt3	-0.724801	0.000457412	0.0216628	NM_198884
Ccl2	-0.726921	0.00186605	0.0519043	NM_011333
Ces2c	-0.730023	0.000486284	0.0223774	NM_145603
Chrm1	-0.732702	0.00176586	0.0507536	NM_007698,NM_001112697
Tchh	-0.732738	0.000159184	0.0108565	NM_001163098
Sult1b1	-0.734713	1.96715e-05	0.00251855	NM_019878
Erbb4	-0.73533	0.000778902	0.0300993	NM_010154
Cyp2b9	-0.739587	0.000405609	0.0201612	NM_010000
Cyp2c55	-0.743221	0.00146496	0.0455106	NM_028089
Fmo2	-0.743687	6.92473e-05	0.00620765	NM_018881
Wfdc2	-0.744537	7.7615e-05	0.00655023	NM_026323
Angpt2	-0.750019	0.000634551	0.026457	NM_007426
5330417C22Rik	-0.758676	0.000487272	0.0223774	NM_001033304
Cyp2a22	-0.759151	0.00123069	0.0400942	NM_001101467
Mogat1	-0.760749	0.00113674	0.0383842	NM_026713
Cfd	-0.762424	0.000220585	0.0135068	NM_013459
Dusp14	-0.766294	0.0010621	0.0371881	NM_019819
Anxa8	-0.768081	0.000914497	0.0338925	NM_013473
Tnc	-0.772544	0.000890891	0.0332119	NM_011607
Ces2e	-0.774078	2.66586e-05	0.00314818	NM_172759,NM_001163756
Themis	-0.775123	0.000417435	0.0205077	NM_178666
Gsta1	-0.778421	0.000643053	0.0265495	NM_008181
Sytl4	-0.793628	0.000108845	0.008212	NM_013757
Col1a2	-0.794355	0.000721888	0.028328	NM_007743
Col1a1	-0.800483	0.000388486	0.0195038	NM_007742
Col3a1	-0.800647	0.000580772	0.0252099	NM_009930
Cyp26a1	-0.801427	0.000309642	0.0167009	NM_007811
Cyp3a16	-0.801942	0.000224046	0.0135875	NM_007820
Col6a3	-0.810146	7.38153e-05	0.00645722	NM_001243008,NM_001243009
Corin	-0.820601	0.000463719	0.02185	NM_001122756,NM_016869
Osbpl5	-0.821156	6.77389e-06	0.00120928	NM_001199227,NM_024289
Cyp2c39	-0.826903	5.88303e-06	0.00111295	NM_010003
Cenpw	-0.829893	7.38696e-05	0.00645722	NM_001109747
Hnmt	-0.839647	7.67901e-09	8.11095e-06	NM_080462
Dzip1l	-0.842043	0.000101113	0.00781465	NM_028258
Cidea	-0.846151	5.71733e-06	0.00109799	NM_007702
Plau	-0.847502	7.68712e-05	0.00655023	NM_008873
Tead1	-0.852114	1.34393e-05	0.00198074	NM_001166585,NM_009346,NM_001166584
Slc38a11	-0.876762	0.00018135	0.0117877	NM_177074
Lrtm1	-0.879428	0.000177586	0.0117235	NM_176920
Gypc	-0.892684	1.08133e-07	6.52658e-05	NM_001048207
Rsph4a	-0.901955	0.000123131	0.0088675	NM_001162957
Dcaf12l1	-0.90508	4.68999e-08	3.50322e-05	NM_001190718,NM_178739
Tceal8	-0.91028	1.6186e-05	0.00222986	NM_025703,NM_001168578
Ces1g	-0.917331	4.36169e-06	0.000877531	NM_021456
Gstt3	-0.91763	2.22448e-07	0.000112781	NM_133994
Slco1a4	-0.919093	3.49e-06	0.000776067	NM_030687
Cyp3a11	-0.929586	2.45979e-06	0.000577368	NM_007818
Slc17a4	-0.940038	1.17868e-09	1.86747e-06	NM_177016
Grid1	-0.951457	2.47019e-05	0.00298187	NM_008166
Acot11	-0.976638	5.41857e-07	0.00019623	NM_025590
Slc22a27	-1.01103	1.45602e-05	0.00211934	NM_134256
Lgals1	-1.03638	6.3431e-06	0.0011652	NM_008495
Gbp11	-1.04212	1.0293e-07	6.52318e-05	NM_001039647
Als2cr12	-1.04906	7.68491e-06	0.00133433	NM_175370
Slc28a1	-1.06473	5.28371e-06	0.00104642	NM_001004184
Ntrk2	-1.09496	3.06263e-06	0.000705798	NM_008745,NM_001025074
Cyp3a59	-1.09679	1.71287e-06	0.000443075	NM_001105160
Aqp8	-1.10643	1.23176e-06	0.00035483	NM_001109045,NM_007474
Hao2	-1.11262	9.3845e-08	6.26045e-05	NM_019545
H2-Q1	-1.11658	7.59441e-07	0.000252732	NM_010390
Abcb1a	-1.12523	2.72144e-10	6.29959e-07	NM_011076
Serpinb1a	-1.167	3.09879e-10	6.29959e-07	NM_025429
Slc22a29	-1.22034	1.25821e-07	6.88622e-05	NM_172776
Kbtbd11	-1.44505	2.11825e-14	1.34244e-10	NM_029116
Thrsp	-1.56987	4.73423e-12	1.50016e-08	NM_009381
Gprc5b	-1.58612	1.1531e-13	4.87185e-10	NM_001195774,NM_022420
