# Supplementary material for: A retinoic acid receptor β2 agonist attenuates transcriptome and metabolome changes underlying nonalcohol-associated fatty liver disease
Source: J Biol Chem. 2021 Oct 21;297(6):101331. doi: 10.1016/j.jbc.2021.101331 (PMC8626588; doi:10.1016/j.jbc.2021.101331)
Supplement: Supplemental Table S2 [file mmc2.xlsx]

## Sheet: HFD+AC261066 vs. HFD
Table S2
Increased in the HFD+AC261066/HFD and reduced in the HFD/chow							Decreased in the HFD+AC261066/HFD and increased in the HFD/chow
gene							gene
Cyp4a31							Aifm1
Cspg5							Cul4a
Nfasc							Carhsp1
Kcnk1							Sod2
Peg10							Snx9
Slc13a5							Aco1
Cadm4							Iscu
Enho							Gcdh
Smad9							Msra
Igfbp2							Serhl
Avpr1a							Phyhd1
Cd276							Pdha1
Serpina1e							Mfsd1
Dact2							Sowahc
AI118078							Amy1
Peg3							Tprgl
Scn8a							Ttc38
Cyp4a14							Acsm3
1700039E15Rik							Tmbim6
Unc13b							Fmo1
Med12l							Focad
Egfr							Dhrs7b
Cox6b2							Ufl1
Atf5							Rpa1
Maml3							Xdh
Atoh8							Ehd1
Whrn							Nqo2
Sel1l3							Cers2
Cdh1							Pafah2
Hunk							Gstk1
Tspan33							Abcd1
Susd4							Pgam1
Cyp4a10							Slc2a2
Fgl1							Mfn2
Sox12							Taldo1
Hspb6							Clcn7
Sort1							Slc50a1
Marveld3							Slc47a1
Nt5dc2							Chpt1
Kif26b							Plscr2
Slc30a3							Slc33a1
C6							Isoc1
Serpine2							Spg7
Hamp							Triap1
Fbxo21							Snx11
Rbm38							Zmat3
Cystm1							AI597479
Rapgef4							Ociad2
Zfpm1							Pepd
Csad							Lancl2
Nlrp12							Pls3
Asns							Pebp1
Fam222a							Rnf181
Wnk4							Immp2l
Ang							Maob
Rnf39							Dgat2
Serpina11							Acad9
Mast1							Tecpr1
Bhlhe41							Abcc6
Acsm2							Psmb9
C8b							Anxa5
Dnaic1							Suclg2
Gstp1							Aldh4a1
Zfp612							Gsta3
Gcnt4							Uba5
Amigo1							Echdc3
Rps26							Gbe1
Ahsg							Pfkl
Apom							Fgfr3
Elovl2							Cryz
Emp2							Dera
Tshz2							Gckr
Irf6							Nudt16l1
Cdhr5							Alg6
Dtnb							Car5a
C8a							5033411D12Rik
Mfsd6							Edem1
Crlf2							Hps5
Mier2							Prps2
Tle1							Slc22a3
Slco2a1							Pygl
Chchd10							Gng10
Gas2l1							Ces2g
Farp1							Shpk
Bend7							Mipep
Pglyrp2							Tle3
Rtn4rl1							Sardh
Fkbp11							Dhtkd1
Psip1							Uroc1
Ehd3							Slc16a7
Pck1							Bphl
Rnf126							Pet112
Ppap2c							Mgmt
Slc25a33							Prodh
Crybg3							Klhl13
Fam98c							Mgst3
B4galnt1							Aldh1a7
Mef2d							Gm7609
Tmem41a							Tpk1
Sowahb							Ralgds
AI661453							Samd9l
Glrx							Mccc1
Dna2							Pecr
Tm6sf2							Zfp518b
Igsf8							Pspc1
Sorbs3							Acad12
Cltb							Loxl4
Zdhhc14							Khk
Epb4.1l4b							Pdrg1
Fam122a							Sorl1
Gm17296							Gbp2
Fetub							Loxl2
Mapre3							Chchd6
Brap							Olfm3
Itih2							BC029214
Tspan31							Uck1
Notum							Fam129b
Tmem243							Slc16a6
Traf4							Ppp1r3b
Fgfr1							Spc24
Cdc25a							Mmp12
Serping1							Pdlim2
Tmem259							BC026585
Gpr56							Sult1c2
Dclre1b							Tmem14a
Ptpla							Gstt1
Serpina1a							Cd59b
Ablim1							Prnp
Zfp358							Pdgfrb
Gtf2ird1							Acad10
Tanc2							Pparg
Tgfa							Agxt2
Agtr1a							Aim1l
Rps24							Phldb1
Dazap1							Gsn
Rps10							Ar
Ifitm2							Ildr2
Adrm1							Serpinh1
Sfr1							Pklr
Abcb4							Mdm1
Cdc34							Hcn3
H2afx							Pkhd1
Hip1r							Sco2
Foxp4							Acss3
Sh3d19							Omd
Ubxn1							Sh2d4a
Wdr55							2210013O21Rik
Chchd5							Fbln2
Cyb5r1							Bhlhb9
Fkbpl							Cxcr7
Pbx3							Col5a2
Alg8							Trim7
Ccdc101							Nt5e
Bin1							Tstd1
Foxa3							Akr1d1
Ptbp2							Obsl1
Atf4							Cd36
Ppp1r15a							Gpc1
Gtf2b							Cyp2c38
Desi1							Mme
Grina							Bdh2
Nudt18							Anxa2
Pir							Vldlr
Rbpms							P2ry4
Pou6f1							Acat3
Utp14a							Eda2r
Wrnip1							Col14a1
Pabpc4							Arhgef9
Rcc2							Dsg1c
Flot1							Tmem45b
Pim2							Tnfrsf23
Rpsa							Slc26a4
Fam20a							B4galnt3
Rpl23							Ccl2
Tfe3							Ces2c
Cdkn2aipnl							Chrm1
Creg1							Tchh
Gaa							Sult1b1
Sntb1							Erbb4
Eif4ebp1							Cyp2b9
Mpdz							Wfdc2
Rpl28							Cyp2a22
Gsr							Mogat1
Maged1							Cfd
C1galt1c1							Dusp14
Psmd7							Anxa8
Bmp2							Tnc
Psmc2							Ces2e
Fam89b							Themis
Rpl18a							Sytl4
Vkorc1							Col1a1
Csrp2							Col3a1
Rpl35							Col6a3
Pon2							Corin
Rpl11							Osbpl5
Itih1							Cyp2c39
Gkap1							Hnmt
Eif4enif1							Dzip1l
Ifnar2							Cidea
Ugt2b5							Plau
Zfp523							Slc38a11
Plekhg3							Lrtm1
B3gat3							Gypc
Rps28							Rsph4a
Thap7							Dcaf12l1
Rpf1							Tceal8
Taf10							Ces1g
Scap							Gstt3
Ankrd27							Slc17a4
Rab9							Grid1
Wbscr27							Acot11
Utp3							Slc22a27
Rpl17							Lgals1
Vtn							Gbp11
Rpl23a							Als2cr12
Psmd4							Slc28a1
Trmt112							Ntrk2
Tmem37							Aqp8
Msh3							Hao2
Cyth2							H2-Q1
Kcmf1							Abcb1a
Prcc							Slc22a29
Msrb3							Kbtbd11
Trmt1							Thrsp
Ap2m1							Gprc5b
Hax1
Tmem30b
Sigmar1
2310036O22Rik
Psmd3
Ryk
Zfp64
Mta1
0610040J01Rik
Reps1
Rps3a1
Polr3c
Nudc
Psmd11
Magi1
Serbp1
Sf3a1
Pias2
Tbc1d2b
Nono
Ndel1
Pard3
Ddx19a
Nmt1
Plaa
Zfp592
Aup1
Tcerg1
Stub1
Fiz1
Prep
Gltpd2
Lsg1
Ptbp1
AU022252
Nploc4
Mttp
Elmo3
Keap1
Dcaf6
Pbx2
Zranb1
Ppm1g
Ctsh
Glce
Ap3b1
Lcp1
Hectd1
Hdgf
Usp47
2020-03-01
Rabggtb
Trip4
Eif2a
Zc3h14
Akt1
Rbm17
Mtdh
Snw1
Snx2
Ccpg1
