# Supplementary material for: A retinoic acid receptor β2 agonist attenuates transcriptome and metabolome changes underlying nonalcohol-associated fatty liver disease
Source: J Biol Chem. 2021 Oct 21;297(6):101331. doi: 10.1016/j.jbc.2021.101331 (PMC8626588; doi:10.1016/j.jbc.2021.101331)
Supplement: Supplemental Table S3 [file mmc3.xlsx]

## Sheet: HFD vs. chow
Table S3	HFD vs. chow up-regulated Pathways
			DisGeNet Database
Term	Overlap	P-value	Adjusted P-value	Odds Ratio	Combined Score	Genes
Liver Cirrhosis, Experimental	181/800	1.88928e-28	1.85678e-24	2.33247	148.896	CD86;APP;CD83;SPARC;STEAP4;TUSC3;GMFG;SLC23A1;COL12A1;LGALSL;THYN1;AQP7;IFI35;TNF;CXCL16;LOXL2;PYCARD;DOCK10;LGALS3;HPGDS;GJA1;LGALS1;APMAP;RASSF4;PLAU;ENPP2;COTL1;TMSB10;PDGFRB;PAQR9;ACOT9;ACSL1;DIO1;TAP2;CYBB;CYBA;KMO;PRLR;PROCR;ARMCX1;PPP1R3B;NUPR1;CLEC4F;CFD;C5AR1;PLD4;LIN7A;IQGAP1;NREP;RTN4;ACAT1;INPP5D;UBD;SERPINH1;HAO1;NCKAP1L;PRODH;SLC15A3;HAO2;PLTP;S100A11;S100A10;PRNP;ADHFE1;TFPI2;LY86;…
Atherosclerosis	173/1133	6.63131e-10	3.25863e-06	1.57414	33.268	CD86;APP;IL1RN;SPARC;STEAP4;CSF1;NCF2;TNC;F13A1;PEBP1;FGF1;LIPA;TNF;MYLK;CXCL16;IL27RA;PYCARD;LGALS3;HPGDS;GJA1;CYSLTR1;EDNRB;PLAU;GJA5;TNFSF10;CAPN1;SLC16A3;TMSB10;GSTK1;PAQR7;RSAD2;UNC5B;ACSL1;CYBB;CYBA;PDZK1;NISCH;AR;CARHSP1;ADAM15;PAPPA;ADAM8;PTGES;ABCG2;CD274;SUCNR1;GLO1;PDE1A;SLC22A1;PDGFB;ECSCR;GSTT1;TNFRSF11B;PLA2G6;KALRN;ADIPOR2;ACAT1;HSD11B1;ABR;HRH1;TERT;INPP5D;NLRP3;TNFRSF14;PLTP;DECR…
Arteriosclerosis	162/1086	1.27245e-08	4.16854e-05	1.53785	27.9577	SMARCAL1;APP;IL1RN;SPARC;STEAP4;CSF1;NCF2;TNC;F13A1;PEBP1;FGF1;LIPA;TNF;MYLK;CXCL16;IL27RA;PYCARD;LGALS3;HPGDS;GJA1;CYSLTR1;PLAU;GJA5;TNFSF10;CAPN1;SLC16A3;TMSB10;GSTK1;PAQR7;UNC5B;ACSL1;CYBB;CYBA;PDZK1;NISCH;AR;CARHSP1;ADAM15;PAPPA;ADAM8;PTGES;ABCG2;CD274;SUCNR1;GLO1;SLC22A1;PDGFB;ECSCR;GSTT1;TNFRSF11B;PLA2G6;KALRN;ADIPOR2;ACAT1;HSD11B1;ABR;HRH1;TERT;INPP5D;NLRP3;PLTP;DECR1;ABCA1;PRNP;RARRES2;TF…
Fibrosis, Liver	93/544	4.03692e-08	9.91872e-05	1.76243	30.0057	LGALS3BP;IL1RN;CXCL9;ITGAM;SPARC;ABCD3;CSF1;COL14A1;CD81;IFT172;TNC;PIK3CD;ARRB1;PYGL;PIK3CB;SERPINA6;LIPA;TNF;ADRA1A;CXCL16;ALAD;LGALS3;ATP7B;LGALS1;ALDH2;PLAU;TNFSF10;ENPP2;AP1S1;CCR5;CC2D2A;HGFAC;BBS4;TGM2;SREBF1;SLC13A4;GPR35;IFT140;NGB;TALDO1;CYBB;CYBA;PEX1;NGF;FNDC5;ZEB2;MMP13;IL1B;RGN;ANKS6;PLIN2;PPARG;S100A4;PPARA;CD44;TLR3;RBMS3;SLC22A3;SLC22A1;GSTT1;FUT1;THBS1;ACAT1;NT5E;TERT;CLEC7A;TME…
Hypertensive disease	183/1309	1.69349e-07	0.000332873	1.44125	22.471	SMARCAL1;APP;IL1RN;SPARC;CD82;ACSM3;NCF2;TRAF3IP1;IFT172;NUDT1;TNC;CPOX;AQP4;FGF1;TNF;MYLK;ELK3;LGALS3;HPGDS;GJA1;LGALS1;EDNRB;CCND1;GJA5;PLCE1;CAPN1;MACROD2;SLC12A9;TGM2;PDGFRB;GSTK1;ENTPD2;CYBB;TAP1;CYBA;HDHD2;NISCH;AR;S100A4;WDPCP;PTGES;SLC22A3;SUCNR1;ARL6;ARHGEF25;PDGFB;STK39;NEDD4L;GATA4;GSTT1;TNFRSF11B;NREP;PIK3R1;FBLN2;ACAT1;HSD11B1;PKHD1;SNX1;TERT;NPHP1;NLRP3;ARSB;DECR1;ABCA1;STAT5A;NGFR;…
Liver Failure	40/175	2.08252e-07	0.000341117	2.35641	36.2522	IL1RN;GFM1;ABCD3;IFT172;GBE1;LECT2;NDUFB3;AKR1D1;PIK3CD;GSTT1;PIK3CB;LIPA;TNF;AGPAT2;LGALS3;HPGDS;ATP7B;PLAU;CCL4;PTK2B;EPM2A;GSTK1;HSD3B7;JAG1;ALG6;PARP1;NUBPL;ACAD9;TET2;TALDO1;IFT122;PEX10;PEX1;PARP9;COQ2;IL1B;NDUFAF5;NHLRC1;PPARG;TJP2
Cholestasis	60/314	2.34282e-07	0.000328932	1.96993	30.0743	INVS;SLC23A2;GFM1;AQP8;SLC23A1;IFT172;GBE1;PCTP;LIPA;TNF;CXCL2;ATP7B;TNFSF10;AP1S1;SLC16A2;CC2D2A;ABCD1;DGAT2;MME;UGT1A1;IFT140;TALDO1;PEX1;TMEM216;TRIM13;ANKS6;PPARG;PPARA;CD44;BLVRA;TLR2;ABCG2;BEX4;SLC22A3;KANK1;MAOB;NR1I3;UBA5;SLC22A1;AKR1D1;PDGFB;FAM129A;HSD17B4;SPG7;PLA2G6;PKHD1;SEC14L2;NPHP1;HAO2;XDH;HSD3B7;JAG1;NR1H3;PEX10;SORL1;COL1A1;PTPRC;SLC22A7;TJP2;NFE2L2
Cerebrovascular accident	118/767	2.60986e-07	0.000320621	1.58604	24.0425	SEMA5B;APP;IL1RN;CSF3R;ACSM3;F13A1;AQP4;FGF1;CELSR1;TNF;CXCL16;GJA1;HPGDS;EDNRB;PLAU;TNFSF10;CAPN1;TGM2;GSTK1;CYBB;ANK2;CYBA;PLA2G15;CLIP2;PROCR;SRSF3;NEIL1;WDFY4;PTGES;ABCG2;NEDD4L;GATA4;TNFRSF11B;SLC1A4;PIK3R1;PLA2G6;EFNA5;KALRN;FUT1;HRH1;INPP5D;NLRP3;TPPP;DECR1;ABCA1;PRNP;GCKR;JAG1;TNFSF14;BDNF;AGXT2;TFPI2;MTHFR;MICAL2;NFKB1;SMARCA4;PM20D1;SELP;CXCL10;GGCX;PPP1R1B;CALM1;NES;NFE2L2;ACVRL1;ITGB2…
Splenomegaly	49/246	8.33658e-07	0.000910354	2.05347	28.7434	APP;IL1RN;STEAP3;SAMD9L;ABCD3;CD81;NCF2;FLT3;IFT172;CPOX;PIK3CD;PEPD;LIPA;LYST;ATP7B;MECOM;CCND1;GNPTAB;IDS;CC2D2A;CR2;GPR35;TET2;TALDO1;CYBB;CYBA;MAPT;CARD11;AKR1D1;NLRC4;IL2RG;AGPAT2;PKHD1;TMEM67;NLRP3;ARSB;ABCA1;HSD3B7;PKLR;UROS;PSMB8;NFKB1;CLCN7;GALE;PTPRC;G6PC3;FAS;FAT4;VPS45
Liver diseases	96/605	8.68068e-07	0.000853137	1.63585	22.8316	ACVRL1;CD86;SLC23A2;ALAS2;IL1RN;GFM1;CXCL9;SPARC;KDM5D;TPMT;SLC23A1;GBE1;PTPRO;PIK3CD;PIK3CB;TNF;CXCL2;CXCL16;ALAD;GHR;LGALS3;HK3;HPGDS;ATP7B;ALDH2;TNFSF10;CD36;CCR5;HADH;CC2D2A;ABCD1;CCR2;ST6GAL1;ABCC1;ANXA2;UGT1A1;SYK;SP110;TAP2;TAP1;PEX1;NGF;MMP13;DDAH1;TEP1;IL1B;ALDH1A1;HCLS1;CMPK2;PPARG;ADAM8;SLC25A10;PPARA;NEIL1;TLR3;TLR2;CD274;ASAH2;NR1I3;AKR1D1;TNFRSF11B;FUT1;ADIPOR2;PKHD1;TERT;CUX1;ERBB4…
Infantile muscular hypotonia	43790	9.76628e-07	0.000872573	5.4001	74.7328	GAMT;MIPEP;COL1A1;UGT1A1;COL5A1;TRPS1;TMEM67;COL5A2;ITGA7;SUOX;FGFR3
Hepatomegaly	66/372	9.87568e-07	0.000808818	1.82907	25.2924	IL1RN;GFM1;STEAP3;ABCD3;NCF2;IFT172;TACO1;NCF4;CPOX;PYGL;PEPD;LIPA;LYST;ATP7B;GNPTAB;MPC1;IDS;CC2D2A;SBSPON;PDGFRB;TSFM;CR2;GPR35;IFT140;TET2;TALDO1;CYBB;CYBA;PEX1;ACOX1;SLC25A19;PPARG;PPARA;CARD11;GCDH;NR1I3;AKR1D1;PDGFB;HSD17B4;NLRC4;IL2RG;AGPAT2;USP18;PKHD1;HMGCL;TMEM67;UCP2;MFN2;NLRP3;GPR155;ARSB;ABCA1;HSD3B7;MMAA;MMAB;IFT122;PEX10;CIDEC;PSMB8;CLCN7;GALE;PTPRC;G6PC3;FAS;VPS45;COX20
Nephronophthisis	20/63	1.10337e-06	0.000834147	3.27279	44.8933	INVS;MAPKBP1;WWTR1;PACRG;JAG1;TRAF3IP1;IFT140;IFT172;WDR19;SLC41A1;TNF;ALDH3A2;RPGRIP1;IFT43;TMEM216;TTC21B;TMEM67;NPHP1;ANKS6;CC2D2A
Infection	81/491	1.32472e-06	0.000929952	1.70072	23.018	CD86;APP;CIITA;IL1RN;CXCL9;CD83;SH3KBP1;CD81;ITGB2;ADAR;PTH1R;IFIT1;PEPD;TNF;IFIT2;IFIH1;ALAD;C4A;LGALS3;PLAU;DNMT3B;TNFSF10;CASP1;CCR7;CD36;CCR5;IKBKE;PARP1;SYK;SP110;IL15;DDX58;NFAM1;TAP2;TAP1;IRAK4;TLR1;HCK;IL1B;PRKCQ;PPARG;MAPT;PPARA;TLR5;CD44;TLR3;TLR2;CD274;CD63;HDAC3;PRKDC;PDGFB;TERT;CCL5;CCL3;FLNA;CCL2;PMAIP1;NLRP3;TNFRSF14;XDH;PRNP;TIA1;MGMT;STAT1;IL10RA;MTHFR;MSN;PILRA;MLH1;PSMB8;NFKB1;…
Liver Cirrhosis	104/682	2.0303e-06	0.00133025	1.57209	20.6059	IL1RN;STEAP3;SPARC;CSF1;LIPA;TNF;PYCARD;LGALS3;HPGDS;EDNRB;LGALS1;PLAU;TNFSF10;ENPP2;AP1S1;SLC12A9;TGM2;ST6GAL1;COG4;TALDO1;CYBA;VASH1;PRLR;DHDDS;AR;NAAA;ANKS6;ABCG2;CD274;PDGFB;GSTT1;TNFRSF11B;PLA2G6;FUT1;ADIPOR2;TERT;SERPINH1;NGFR;JAG1;XRCC5;RARRES2;TFPI2;MTHFR;ARHGAP24;COL1A1;SELP;CXCL10;COL5A2;NFE2L2;ACVRL1;LGALS3BP;CXCL9;SH2D4A;GBE1;ARRB1;ADAR;SERPINA6;ADRA1A;ALAD;GHR;HK3;ATP7B;ALDH2;DNMT3B;…
Brain Neoplasms	98/645	4.67663e-06	0.00287262	1.56637	19.224	PLVAP;SPARC;TPMT;PLXND1;TNC;AQP4;TNF;LGALS3;GJA1;HPGDS;LGALS1;CCND2;FGF9;CCND1;PLAU;TNFSF10;SIRPA;SLC12A9;TGM2;PDGFRB;GSTK1;ACYP2;DHDDS;TRIM13;S100A4;ABCG2;RTEL1;PRKDC;PDGFB;GATA4;GSTT1;IQGAP1;PIK3R1;ATXN1;TERT;STAT5A;MPST;PRPF38B;JAG1;BDNF;IDH1;TFPI2;XRCC3;MTHFR;L1CAM;NFKB1;ARHGAP24;BMP4;FASN;NES;NFE2L2;GFM1;ITGAM;FLT3;ITGB2;PIK3CD;ADAR;PIK3CB;ALAD;MDK;PSD4;ENC1;DNMT3B;ANXA2;PARP1;TSC22D1;NGB;OL…
Kidney Diseases	97/638	5.08058e-06	0.00293717	1.5674	19.1067	SMARCAL1;IL1RN;SPARC;CSF1;TNF;CNDP2;PYCARD;GJA1;EDNRB;CCND1;BASP1;SYNPO;TALDO1;CYBB;CYBA;WDR73;ADAM19;ELMO1;CLEC4E;C5AR1;GSTT1;PLA2G6;PKHD1;TERT;TTC21B;UBD;NPHP1;NLRP3;PRODH;ABCA1;NGFR;GCKR;JAG1;SLC33A1;MTHFR;IFT122;NFKB1;ARHGAP24;COQ2;TMEM237;NES;NFE2L2;NRP2;ITGAM;ITGB2;SLC2A2;ADRA1B;PKD2;ADRA1A;ALAD;GHR;PSD4;CASP1;CD36;CCR5;CC2D2A;CCR2;SREBF1;PARP1;IFT140;ADRA2B;TLR1;INF2;DDAH1;PALLD;IL1B;TMEM2…
Autoimmune Diseases	146/1059	6.8492e-06	0.00373966	1.4213	16.9012	CD86;IL1RN;CD83;CSF3R;SPARC;TPMT;NCF2;NCF4;RORC;CPOX;AQP4;PRDM1;TNF;IFIT3;C4A;HPGDS;LGALS1;KIF5A;C3AR1;TNFSF10;COTL1;SIRPA;KIF21B;TGM2;GSTK1;TALDO1;CYBB;DEXI;AR;PRKCQ;CD274;PRKDC;HVCN1;C5AR1;PLD4;GSTT1;TNFRSF11B;PIK3R1;FUT1;RASGRP1;SEC14L2;ABR;HRH1;TERT;CLEC7A;SERPINH1;PLCG2;NLRP3;TNFRSF14;RREB1;SOCS5;DECR1;STAT5A;EGR2;JAG1;TNFSF14;CD160;FUCA2;MTHFR;ISG15;ARHGAP26;NFKB1;COL1A1;CXCL10;PTPRC;CILP;I…
Thrombocytopenia	59/340	7.41538e-06	0.0038357	1.78896	21.1311	SMARCAL1;SPARC;CSF3R;TPMT;ITGB2;PLEK;PEPD;LYST;TNF;ATP7B;MECOM;PLAU;CD36;PDGFRB;FCER1G;MME;UGT1A1;COG4;ACAD9;TET2;TALDO1;NAAA;PRKCQ;GAS6;CD44;TLR2;ABCG2;RTEL1;SRC;SLC22A1;PDGFB;EFNA5;RASGRP2;SAMHD1;RASGRP1;USP18;TERT;CCL5;FLNA;KDSR;STX2;XDH;ABCA1;MMAA;MGMT;STAT1;MMAB;UROS;MTHFR;HPS5;SELP;CXCL10;G6PC3;TBXAS1;FAS;VPS45;SLC28A1;MMACHC;MAD2L1
Asthma	174/1312	9.42598e-06	0.00463192	1.36724	15.8217	CD86;IL1RN;CHRM1;TUSC3;TNC;F13A1;CPOX;PEBP1;AQP4;HNMT;LIPA;TNF;MYLK;C4A;LGALS3;PNN;HPGDS;CYSLTR1;LGALS1;EDNRB;PLAU;C3AR1;TNFSF10;SLC16A7;TGM2;PDGFRB;GSTK1;CLEC11A;TAP2;TALDO1;ENTPD8;CYBB;CYBA;PGD;DEXI;AR;DDX39B;MADD;ADAM8;TLN1;CCDC151;PTGES;DAP3;PRKDC;SLC22A1;C5AR1;PDGFB;NEDD4L;GSTT1;CSF2RB;PLA2G6;HRH1;INPP5D;NLRP3;TNFRSF14;DECR1;ABCA1;STAT5A;BBS1;PRNP;JAG1;TNFSF14;BDNF;CD160;PYHIN1;FUCA2;SLC33A1…
Coronary Artery Disease	136/980	1.02112e-05	0.00477882	1.43068	16.4414	CD86;IL1RN;SPARC;NCF2;TNC;F13A1;LIPA;TNF;MYLK;CXCL16;HPGDS;CYSLTR1;CCND1;DHX58;C3AR1;GSTK1;ST6GAL1;CYBB;CYBA;VASH1;PLA2G15;AR;PROCR;MTNR1A;PAPPA;MADD;ELMO1;ABCG2;SLC22A3;C5AR2;FBF1;GATA4;GSTT1;TNFRSF11B;THADA;PLA2G6;KALRN;ADIPOR2;HSD11B1;NLN;HRH1;TERT;SERPINH1;PLCG2;NLRP3;PLTP;DECR1;ABCA1;BDNF;RARRES2;TMEM132A;SLC33A1;MTHFR;ARHGAP26;NFKB1;PAFAH2;PARP12;SMARCA4;BMP4;SELP;MLXIPL;CXCL11;GGCX;PTPRA;I…
Lupus Erythematosus, Systemic	151/1112	1.0877e-05	0.00485904	1.39991	15.9994	CD86;SAMD9L;PHLDB1;IL1RN;CD83;CSF1;TPMT;NCF2;AQP4;PRDM1;IKZF2;IFIT1;TNF;IFIT3;SCAMP5;PYCARD;C4A;HPGDS;LGALS1;TNFSF10;COTL1;SLC12A9;GSTK1;CD180;TAP2;CYBB;TAP1;AR;PROCR;PAPPA;PRKCQ;ZSCAN26;WDFY4;CD274;PRKDC;GSTT1;TNFRSF11B;ABHD6;PLA2G6;LY9;CORO1A;RASGRP1;SEC14L2;NCKIPSD;ATXN1;TERT;FLRT2;CHST12;CLEC7A;NLRP3;TNFRSF14;PRODH;RREB1;DECR1;EGR2;BDNF;XRCC5;IFI44;MTHFR;ISG15;L1CAM;NFKB1;GGCT;SELP;CXCL10;PTP…
Familial cold urticaria	43691	1.35737e-05	0.00580011	5.89102	66.0228	IL1RN;MME;IL1B;CASP1;PLCG2;NLRP3;NLRC4;TNF
Virus Diseases	123/874	1.41311e-05	0.0057867	1.45085	16.2018	CD86;IFITM3;CD83;SPARC;CD81;IFI35;PRDM1;IFIT1;TNF;LGALS3;GJA1;LGALS1;PPIP5K1;DHX58;TNFSF10;SIRPA;SLC12A9;TGM2;GSTK1;CD300A;TAP2;TALDO1;TAP1;TRIM13;TRIM14;ABCG2;CD274;RTEL1;UBA7;HVCN1;C5AR1;GSTT1;TNFRSF11B;LY9;CORO1A;PKHD1;SEC14L2;TERT;INPP5D;NLRP3;TPPP;PRNP;TIA1;MSN;ISG15;NFKB1;PARP12;ICK;CXCL10;CXCL11;IL7;FASN;SLC26A4;CNOT8;FGFR3;NFE2L2;LRSAM1;CIITA;CXCL9;ITGAM;ITGB2;PIK3CD;SLC2A2;ADAR;PIK3CB;VL…
Arthritis	94/629	1.43524e-05	0.0056422	1.54066	17.1808	IL1RN;ITGAM;STEAP4;CSF1;ITGB2;TNC;PIK3CD;CPOX;ARRB1;PTH1R;PIK3CB;ITGAL;TNF;CXCL2;CXCL16;IL27RA;PYCARD;C4A;LGALS3;ATP7B;LGALS1;MDK;TNFSF10;ENPP2;CASP1;CCR5;SLC16A3;SLC12A9;CCR2;GSTK1;CR2;RSAD2;SYK;IL15;CYBB;TRAF1;NGF;UNC13D;CDC25B;EREG;MMP12;TLR1;AR;CLIP2;MMP13;IL1B;PPARG;GAS6;TLR5;CD44;TLR3;PTGES;TLR2;CD274;HPGD;C5AR1;TNFRSF11B;CAPG;NLRC4;PIK3R1;PLA2G6;HSPA14;FUT1;THBS1;FRZB;CCL5;KRIT1;CCL3;CCL2;…
Influenza	89/588	1.4718e-05	0.00556342	1.56042	17.3619	IFITM3;CD86;RTP4;CXCL9;ITGAM;CD81;PIK3CD;PEBP1;UBE2L6;ADAR;PIK3CB;IFI35;IFIT1;TNF;CXCL2;IFIT3;IFIT2;IFIH1;LGALS1;DHX58;DNMT3B;TNFSF10;CASP1;CD37;CCR5;JAK3;PLS1;HERC6;CCR2;UGT1A1;RSAD2;IL15;DDX58;TNFRSF18;TAP1;IRAK3;TMEM173;PARP9;CDC25B;AIM2;SCO2;OAS2;IL1B;OAS3;LANCL2;SRSF3;PPARG;TLR5;TLR3;IRF9;TRIM56;TLR2;RBMS3;CD274;SRSF1;NLRC4;HSPA14;DDX60;RTN4;NT5E;TTR;TERT;CLEC7A;CCL5;CCL4;SERPINH1;CCL3;FLNA;…
Carotid Atherosclerosis	25/104	1.511e-05	0.00550004	2.47819	27.5083	IL1RN;TNFRSF11B;PLA2G6;PCSK6;CXCL16;PLAU;UCP2;NLRP3;CCL2;CD36;CCR2;ABCA1;STAT1;PDE4D;ANXA5;MTHFR;CYBA;FABP2;MRAS;AXL;PAPPA;PLIN2;PPARG;GAS6;TLR2
Patent ductus arteriosus	46/250	1.59981e-05	0.00561533	1.89691	20.9476	ITGAM;PLXND1;HPGD;PIK3CD;PIK3CB;TNF;USP18;ADAMTS10;SLC6A4;LGALS3;GJA1;HPGDS;EDNRB;LGALS1;GJA5;RAB23;TNFSF10;FLNA;CCL2;SLC16A3;SLC25A24;SREBF1;TSFM;EGLN3;PARP1;ANXA2;TALDO1;MTHFR;PEX1;TRAF1;DCK;VAV1;NFKB1;SMARCA4;PER2;ZEB2;G6PC3;AXL;ELF4;PALLD;FASN;CRY1;COL6A3;WDPCP;GAS6;PTGES
Nonalcoholic Steatohepatitis	40/208	1.95199e-05	0.00661522	1.98255	21.499	IL1RN;LAMA1;TNC;GSTT1;PIK3R1;TNF;ACAT1;HSD11B1;LGALS3;UCP2;TNFSF10;DNMT3B;NLRP3;PTK2B;CCL2;CD36;CCR5;SLC12A9;DECR1;CCR2;TGM2;SREBF1;GCKR;ACSL1;RARRES2;MTHFR;CYBB;NFKB1;COL1A1;CXCL10;MLXIPL;IL1B;FAS;ACO1;CHPT1;PPARA;CD44;TLR3;TLR2;NFE2L2
Ciliopathies	36/180	2.07446e-05	0.00679594	2.06186	22.2334	INVS;MAPKBP1;TRAF3IP1;ARL6;IFT172;CETN2;SLC41A1;PKD2;TNF;PKHD1;TTC21B;TMEM67;NPHP1;FOPNL;CC2D2A;BBS4;BBS1;RSPH4A;TNFSF14;IFT140;WDR19;MICAL3;IFT122;IFT80;ARMC8;WDR35;NFKB1;RPGRIP1;TTC8;IFT43;TMEM237;TMEM216;ANKS6;WDPCP;CCDC151;NODAL
Dermatitis, Allergic Contact	25/106	2.14434e-05	0.00679826	2.43143	26.1381	IL1RN;SUCNR1;ITGAM;F13A1;IFI30;TNF;CXCL2;HSD11B1;CCL2;CD36;UPP1;CCR5;TMSB10;CCR10;CCR2;ST6GAL1;KMO;ASRGL1;CIDEC;CXCL10;CXCL11;IL1B;PPARG;PPARA;NFE2L2
Liver Failure, Acute	27/119	2.16434e-05	0.00664722	2.33908	25.1236	CD86;IL1RN;GFM1;ITGAM;AFM;PEBP1;AQP4;TNF;ATP7B;GPNMB;CCL4;CCL2;HADH;CCR5;CD74;INHBA;PARP9;EREG;AR;AIM2;IL1B;RGN;FAS;PPARA;CD44;TLR3;TLR2
Impaired cognition	98/670	2.30093e-05	0.00685258	1.50792	16.104	APP;CLSTN2;AQP4;CYP46A1;TNF;ELK3;GJA1;SMCHD1;OPHN1;C3AR1;SLC16A2;SYBU;EPM2A;PDGFRB;CYBB;WDR73;FOXP2;CLIP2;SUCLG2;RIN2;AARS2;PRKDC;ARL6;PDGFB;GSTT1;OMA1;PLA2G6;ACAT1;HSD11B1;ATXN1;NPHP1;NLRP3;PRODH;MPDU1;DECR1;TRPM4;ABCA1;PLK4;BBS1;PRNP;BDNF;MTHFR;RMDN3;NFKB1;BMP4;SELP;COL5A1;PTPRA;DLG4;EBPL;DEGS2;SLC26A4;FGFR3;NFE2L2;SYNM;GBE1;POMT1;PIK3CD;PIK3CB;VLDLR;PEPD;SLC6A4;AIFM1;ALDH2;CASP1;CD36;SREBF1;TS…
Anemia	76/489	2.45466e-05	0.00709541	1.60226	17.0079	ACVRL1;LGALS3BP;SMARCAL1;ALAS2;IL1RN;STEAP3;TACO1;PEPD;LIPA;LYST;TNF;ALAD;ATP7B;MECOM;CCND1;DNMT3B;TNFSF10;CCR7;CD36;SLC12A9;PDGFRB;UGT1A1;PARP1;IFT140;IL15;PGAM1;CLEC11A;TET2;TALDO1;TMEM173;TLR1;AR;IL1B;KIT;GAS6;PPARA;TLR3;RTEL1;SRC;PDGFB;GSTT1;NLRC4;SAMHD1;NCKIPSD;TERT;CUX1;TMEM67;CCL5;NPHP1;CCL2;NLRP3;ABCA1;EGLN1;PKLR;MMAA;INTS1;LAMB3;STAT1;MMAB;MTHFR;EPOR;FABP1;BMP4;CLCN7;FAM111A;CXCL10;SLC25…
Glossitis, Benign Migratory	43761	2.51755e-05	0.00706928	4.48229	47.4659	TLR1;GSTK1;CXCL10;CXCL9;CXCL11;HPGDS;IL1B;CCL4;CCL3;TNF
Acute Promyelocytic Leukemia	74/474	2.68047e-05	0.0073177	1.60947	16.9427	ITGAM;CSF1;FLT3;ITGB2;F13A1;PIK3CD;AQP7;PIK3CB;ITGAL;TNF;LGALS3;HK3;LGALS1;MECOM;ITGAX;TNFSF10;ANXA8;CCR7;HMGN2;SYBU;SLC12A9;TGM2;GSTK1;CD52;ABCC1;ANXA2;DDX58;TET2;VAV1;DHDDS;HCK;IL1B;KIT;PPARG;CD44;SP100;UBA7;CEBPE;MYCBP2;GSTT1;FUT1;THBS1;USP18;RAP1GAP;ATXN1;TERT;CUX1;ERBB4;CCL5;UBD;PMAIP1;PTK2B;S100A10;DECR1;STAT5A;MPST;NGFR;JAG1;NFYA;MGMT;STAT1;STAT2;IDH1;RMDN3;ISG15;NFKB1;ARHGAP24;SMARCA4;BMP…
Multiple Sclerosis	148/1105	2.71981e-05	0.00722439	1.38079	14.5154	CD86;IL1RN;TPMT;CLSTN2;CPOX;AQP4;HNMT;IFI30;TNF;CXCL16;LGALS3;HPGDS;GJA1;CCND1;DHX58;KIF5A;C3AR1;TNFSF10;KIF21B;TGM2;GSTK1;TAP2;TALDO1;ACOT13;TAP1;DEXI;UNC13D;AR;OLFM3;ELMO1;IDO2;CARD11;PTGES;ABCG2;CD274;GLO1;GSTT1;TNFRSF11B;SLC1A4;IQGAP1;RTN4;SEC14L2;SBNO2;HRH1;SLAMF7;NLRP3;DECR1;TRPM4;ABCA1;EGR2;JAG1;TNFSF14;BDNF;XRCC5;MTHFR;NFKB1;ARHGAP24;GGCT;BMP4;EHD1;CXCL10;PTPRC;IL7;CALM1;XAF1;NFE2L2;CIITA…
Fatty Liver	70/442	2.73711e-05	0.00707904	1.63269	17.1531	STEAP4;LECT2;PIK3CD;SLC2A2;PIK3CB;VLDLR;SERPINA6;TNF;KHK;CNDP2;LGALS3;ATP7B;LGALS1;SCP2;CCND1;ALDH2;PLAU;CD36;CCR2;ACOT9;SREBF1;DGAT2;PDZK1;PEX1;NGF;DHDDS;AR;DDAH1;PPP1R3B;ACOX1;IL1B;PLIN2;PPARG;PPARA;NEIL1;LYPLAL1;CD44;CTF1;HDAC3;NREP;AGPAT1;ADIPOR2;AGPAT2;USP18;HSD11B1;UCP2;MFN2;CCL2;NLRP3;PLTP;ABCA1;GCKR;ANGPT1;BDNF;MTHFR;NR1H3;SUOX;NFKB1;CIDEC;FABP1;CXCL10;MLXIPL;MSRA;MAS1;COL3A1;DHRS7;FASN;F…
Mycoses	29/134	2.81957e-05	0.00710532	2.23111	23.3739	IL1RN;ITGB2;PLA2G6;TNF;CXCL2;ELK3;CCND1;MECOM;CLEC7A;MDK;CCL4;CASP1;ITGAX;CCL3;NLRP3;CD37;DECR1;S100A10;LRRCC1;CCR2;JAG1;STAT1;CYBB;SNUPN;CXCL10;IL1B;ANGPTL2;TLR3;TLR2
Dermatitis, Atopic	75/483	2.85593e-05	0.00701702	1.60082	16.7502	IL1RN;CXCL9;TNC;HNMT;TNF;CXCL2;SLC6A4;ZC3H12D;IFIH1;CYSLTR1;HPGDS;PLAU;NFKBIZ;CASP1;CCR5;CTSE;CCR2;GSTK1;FCER1G;IL15;TNFRSF18;TAP2;TAP1;PDZK1;NGF;TLR1;DDX39B;TBC1D4;OAS2;IL1B;ALDH1A1;HCLS1;PPARG;CD48;PPARA;TLR5;MGLL;CARD11;TLR2;RTEL1;MAOB;GSTT1;PRR5L;IQGAP1;SEC14L2;CUX1;CLEC7A;CCL5;UBD;CCL3;CCL2;NLRP3;TNFRSF14;S100A11;CCR10;SOCS5;ABCA1;STAT5A;NGFR;CCL22;TNFSF14;MGMT;BDNF;IL10RA;MTHFR;NFKB1;SELP;C…
Alveolar Bone Loss	43797	3.12829e-05	0.00749873	4.05007	42.0091	SELP;SPARC;MMP13;C1S;IL15;IL1B;ITGB2;ITGAL;MFGE8;TNF;TLR2
Neutrophil abnormality	43797	3.12829e-05	0.00732019	4.05007	42.0091	RTEL1;SAMD9L;TERT;NCF2;NCF4;DNMT3B;NLRP3;CYBB;CYBA;NLRC4;TAZ
Liver Dysfunction	39/206	3.55739e-05	0.00813071	1.95176	19.9936	CD86;STEAP3;ASAH2;ABCD3;SAR1B;CD81;IFT172;TACO1;AKR1D1;HSD17B4;TNF;AGPAT2;USP18;ALAD;HK3;HPGDS;ATP7B;TMEM67;CCL2;DMD;HADH;CC2D2A;CCR2;HSD3B7;CR2;JAG1;GPR35;COG4;ACAD9;TALDO1;MTHFR;PEX10;PSMB8;NFKB1;COL3A1;DDAH1;ACOX1;BLVRA;COX20
Cystic Kidney Diseases	19/72	3.93833e-05	0.0087968	2.7205	27.5918	INVS;BBS1;ARL6;WDR19;IFT80;PKD2;PKHD1;TTC8;TMEM237;TMEM216;TTC21B;TMEM67;NPHP1;DZIP1L;ANKS6;WDPCP;FAT4;CC2D2A;BBS4
Photosensitivity of skin	19/72	3.93833e-05	0.00860132	2.7205	27.5918	EPM2A;ALAS2;NCF2;UROS;NCF4;CPOX;CYBB;CYBA;PEPD;SAMHD1;IFIH1;RECQL4;C4A;FERMT1;GJA1;SLC17A9;MKRN3;NHLRC1;KDSR
Renal fibrosis	38/201	4.59557e-05	0.00981853	1.94902	19.4665	INVS;NCF2;C5AR1;TNC;PIK3CD;CAPG;NREP;PIK3CB;PKD2;TNF;THBS1;GJA1;HPGDS;LGALS1;CUX1;GLIPR2;UCP2;CCL3;CCL2;CD36;STX2;XDH;DECR1;PDGFRB;STAT1;CYBB;MSN;IRAK3;NFKB1;HCK;CXCL11;DDAH1;S100A4;CD44;TLR2;LIMS1;NFE2L2;RBMS3
Biliary tract abnormality	43728	4.64027e-05	0.00970311	4.63918	46.2904	PKHD1;BBS1;HSD3B7;CIITA;UGT1A1;AKR1D1;DZIP1L;RFXANK;BBS4
Erythema Chronicum Migrans	43728	4.64027e-05	0.00950096	4.63918	46.2904	TLR1;GSTK1;CXCL10;CXCL9;CXCL11;HPGDS;CCL4;CCL3;TNF
Hypercholesterolemia	43/239	5.163e-05	0.0103555	1.85481	18.3096	APP;COL15A1;CTF1;ASAH2;ITGAM;ITGB2;CAPG;TNFRSF11B;VLDLR;PLA2G6;ITGAL;LIPA;TNF;MYLK;IL27RA;LGALS3;FLNA;NLRP3;CCL2;CD36;CCR5;DECR1;CCR2;ABCA1;SREBF1;JAG1;TNFSF14;ANXA2;UGT1A1;COG4;MTHFR;NR1H3;APOBR;CYBA;TRAF1;APTX;SELP;AR;COL3A1;DAB2;PTPRC;IL1B;TRAF5
Encephalomyelitis	57/347	5.31514e-05	0.0104474	1.69345	16.6676	CD86;IL1RN;SPARC;ITGAM;THYN1;AQP4;TNF;DUSP14;LGALS3;HPGDS;C3AR1;TNFSF10;SIRPA;CCR7;CCR5;CCR2;CD52;IL15;OLIG1;RGMA;MMP12;AR;IL1B;KIT;PPARG;ARHGEF2;PPARA;CD44;TLR3;PTGES;TLR2;ABCG2;CERS2;CD274;C5AR1;PDXP;CAPG;TRPM2;HRH1;GPNMB;UCP2;CCL4;CCL3;NLRP3;CCL2;TRPM4;EGR2;JAG1;STAT1;BDNF;ATP2B2;NFKB1;CXCL10;SLC25A37;CXCL11;PTPRC;IL7
Lupus Erythematosus, Discoid	52/308	5.35049e-05	0.0103107	1.74053	17.1194	IL1RN;ITGAM;CSF1;NCF2;ITGB2;PRDM1;ITGAL;TNF;IFIH1;C4A;HPGDS;CASP1;DNMT3B;CD36;CCR5;SLC12A9;GSTK1;CR2;ANXA2;IL15;ANXA5;ABCC6;CYBB;CYBA;AR;PROCR;AIM2;IL1B;PRKCQ;CD48;MFGE8;TLR5;CD44;TLR2;C1QA;CD274;CORO1A;CHST12;NLRP3;CCL2;DECR1;CD74;EGR2;PKLR;XRCC5;STAT1;MTHFR;LILRB4;NFKB1;FAM167A;PTPRC;FAS
Tuberculosis	88/601	5.70449e-05	0.0107815	1.50951	14.7505	IFITM3;CD86;IL1RN;CXCL9;KDM5D;TNC;PIK3CD;AQP4;PIK3CB;TNF;CXCL2;ELK3;DUSP14;IL27RA;LGALS3;PNN;HPGDS;EDNRB;CCR5;GBP5;CD52;PACRG;UGT1A1;SP110;IL15;ANXA5;MCCC1;THEMIS;TAP1;CYBB;SERPINB9;NRG1;IRAK3;IRAK4;TMEM173;CAMKMT;TLR1;PROCR;TBC1D1;PTP4A3;TST;ELF3;IL1B;CMPK2;ARHGEF2;CLEC4E;TLR2;ABCG2;CD274;GLO1;C5AR1;GSTT1;HSPA14;CORO1A;SEC14L2;NT5E;CLEC7A;CCL5;CCL4;KRIT1;CCL3;MFN2;CCL2;NLRP3;FOPNL;TPPP;RREB1;ARS…
Inflammatory Bowel Diseases	124/910	5.75489e-05	0.0106715	1.40478	13.7147	IL1RN;CSF3R;MAML2;TPMT;NCF2;SLC23A1;NCF4;LST1;RORC;CPOX;PRDM1;CLDN2;TNF;MYLK;CXCL16;LGALS3;HPGDS;LGALS1;CCND1;PLAU;KIF21B;GSTK1;MORC4;ACSL1;CYBB;PDZK1;ADAM15;PAPPA;PTGES;ABCG2;CD274;SLC22A1;PDGFB;GSTT1;TNFRSF11B;THADA;PLA2G6;RTN4;SBNO2;TERT;CLEC7A;SLAMF8;PLCG2;NLRP3;TNFRSF14;AMZ1;DECR1;S100A10;IMPG2;STAT5A;GCKR;TNFSF14;CD160;RARRES2;IDH1;MTHFR;PILRA;L1CAM;NFKB1;CCDC88B;FERMT1;CXCL10;CXCL11;PTPRC;…
Obesity	240/1960	5.81978e-05	0.010592	1.26236	12.3101	SLC23A2;APP;IL1RN;SLC35B4;SPARC;ACSM3;IFT172;SLC23A1;AQP7;IFI30;LIPA;LGALS3;GJA1;EDNRB;GJA5;C3AR1;SLC12A9;GSTK1;ACSL1;ARRDC3;FNDC5;NISCH;AR;PPP1R3B;TRIM13;SUCLG2;WDPCP;NEIL1;CFD;CERKL;SLC22A3;SDC3;SLC22A1;NEDD4L;GATA4;PIK3R1;HSD11B1;INPP5D;STAT5A;ABCA1;BBS1;TNFSF14;GPR12;SLC33A1;CIDEA;MTHFR;CIDEC;EHD1;COL1A1;MSRA;FASN;CALM1;GBE1;VLDLR;SERPINA6;SLC6A4;CSRP3;CCR7;CD36;CCR5;JAK3;IKBKE;BBS4;CCR2;SREB…
Melioidosis	43763	5.99867e-05	0.0107191	4.12371	40.0882	TLR1;IL1B;CPOX;NLRP3;PTPN6;NLRC4;TLR5;TNF;TLR2;ABCG2
Biliary Tract Diseases	43729	7.42224e-05	0.013026	4.41826	42.0108	PKHD1;BBS1;HSD3B7;CIITA;UGT1A1;AKR1D1;DZIP1L;RFXANK;BBS4
Skin Diseases, Bacterial	43659	8.09459e-05	0.0139568	5.55115	52.3014	COL1A1;NCF2;PLCG2;CYBB;PIK3CD;AGGF1;CYBA
Colitis	88/607	8.16922e-05	0.0138426	1.49459	14.0679	CD86;APP;CIITA;IL1RN;ITGAM;CD83;PIK3CD;ARRB1;PIK3CB;PRDM1;CLDN2;TNF;WISP1;SLC6A4;CXCL16;SYNE1;HPGDS;LGALS1;ITGAX;TNFSF10;CASP1;CCR7;JAK3;GSTK1;PARP1;UNC5B;IL15;TET2;CYBB;PDZK1;EREG;DHDDS;TLR1;MMP13;PKM;TST;ELF3;IL1B;PPARG;GAS6;PPARA;TLR5;TLR3;CERS2;TLR2;PLAG1;SRC;C5AR2;C5AR1;NLRC4;PIK3R1;PLA2G6;HSPA14;NT5E;TTR;CUX1;CLEC7A;ERBB4;ORMDL3;CCL2;NLRP3;DECR1;EGLN1;STAT5A;NTRK2;EGLN3;GSN;TNFSF14;MGMT;STA…
Lupus Vulgaris	48/283	9.06358e-05	0.0150978	1.74857	16.2768	C1QA;CD274;IL1RN;ITGAM;CSF1;NCF2;ITGB2;PRDM1;ITGAL;TNF;CORO1A;IFIH1;C4A;HPGDS;CHST12;CASP1;DNMT3B;NLRP3;CCL2;CD36;CCR5;SLC12A9;DECR1;CD74;EGR2;CR2;ANXA2;PKLR;XRCC5;STAT1;ANXA5;MTHFR;CYBB;LILRB4;NFKB1;AR;PROCR;FAM167A;PTPRC;AIM2;IL1B;FAS;PRKCQ;CD48;MFGE8;TLR5;CD44;TLR2
Respiratory syncytial virus (RSV) infection in conditions classified elsewhere and of unspecified site	39/215	9.40108e-05	0.015399	1.87006	17.3393	TNF;CXCL2;IFIH1;PPIP5K1;CCL5;DHX58;CASP1;NLRP3;CCL2;CCR5;NANS;RREB1;ABCA1;NGFR;CCL22;PKLR;IL15;STAT1;CD160;DDX58;ABCA3;STAT2;ANXA5;TAP1;ISG15;NGF;PSMB8;NFKB1;PSMB9;TLR1;CXCL10;FASN;IL1B;FAS;PPARG;ARHGEF2;GAS6;TLR3;NFE2L2
Periodontal Diseases	28/136	9.7463e-05	0.0157027	2.1225	19.6035	IL1RN;RTEL1;C1S;ITGB2;TNC;TNFRSF11B;HSPA14;TNF;LYST;CXCL16;TERT;ALDH2;PLAU;SLAMF7;NLRP3;CCL2;CCR5;BDNF;IL15;STAT1;CXCL10;FERMT1;COL3A1;MMP13;IL7;IL1B;PPARG;TLR2
Inflammation	66/428	0.000103709	0.0164396	1.58975	14.5842	APP;IL1RN;CD83;CSF1;AQP8;RORC;AQP7;AQP4;ADAR;FGF1;ITGAL;TNF;CXCL2;CXCL16;C4A;ATP7B;PLAU;C3AR1;TNFSF10;CASP1;CCR7;TGM2;PDGFRB;PARP1;MME;IL15;TNFRSF18;NRG1;NGF;PROCR;ELF3;IL1B;PPARG;CD48;PPARA;CD44;TLR3;PTGES;TLR2;DAP3;CLEC12A;C5AR1;PDGFB;TNFRSF11B;PLA2G6;ADIPOR2;THBS1;HRH1;CCL5;CCL4;CCL3;CCL2;NLRP3;ANGPT1;TNFSF14;BDNF;TFPI2;LIMK1;NFKB1;BMP4;SELP;CXCL10;CXCL11;FAS;SLC28A2;NFE2L2
Glaucoma	60/380	0.000108401	0.0169106	1.62778	14.8611	SPARC;IFT172;POMT1;AQP4;TNF;MYLK;IFIH1;GJA1;HPGDS;EDNRB;CCND2;SLC12A9;TGM2;GSTK1;ANXA3;IFT140;DDX58;PEX1;NGF;DHDDS;IL1B;ISPD;CERKL;C1QA;ARL6;SRBD1;GSTT1;LTBP2;PIK3R1;THBS1;ADAMTS10;RECQL4;TTR;KDSR;ARSB;IMPG2;FKTN;ABCA1;PLK4;NGFR;WWTR1;NTRK2;AGK;BDNF;RFTN1;PTCH2;MTHFR;PRDX6;NFKB1;EPOR;DERA;BMP4;RPGRIP1;MAS1;COL3A1;TTC8;TMEM98;COL5A1;FAS;FAT4
Non-alcoholic Fatty Liver Disease	54/333	0.000116548	0.0178975	1.67177	15.1416	APP;STEAP4;ITGAM;LECT2;NAT10;SLC2A2;CCNC;FGF1;LIPA;TNF;LOXL2;HPGDS;ALDH2;CASP1;CD36;ABCD1;SREBF1;UGT1A1;ACSL1;ASRGL1;FNDC5;TLR1;MMP13;PPP1R3B;IL1B;PPARG;PPARA;LYPLAL1;TLR2;SLC22A3;CTF1;LAMA1;GSTT1;CRYZ;HSD11B1;TERT;INPP5D;UCP3;UCP2;NLRP3;PTK2B;CCL2;ABCA1;GCKR;RARRES2;MTHFR;NR1H3;COL1A1;FABP1;SELP;FASN;FAS;FOSB;NFE2L2
Anti-Basement Membrane Glomerulonephritis	13850	0.000123224	0.0186315	3.34355	30.097	MMP12;SELP;IL1RN;CCL22;CSF1;SYK;CCL5;IL1B;CCL4;PTK2B;CCL2;TNF
Cardiovascular Diseases	108/786	0.000123357	0.018369	1.41654	12.7495	CD86;SLC23A2;APP;IL1RN;CSF1;GMFG;TNC;IFI30;LIPA;TNF;CXCL16;LGALS3;HPGDS;EDNRB;CCND1;PLAU;TNFSF10;GSTK1;CYBB;ANK2;CYBA;PDZK1;NISCH;NAAA;NEDD4L;GATA4;GSTT1;TNFRSF11B;PLA2G6;ADIPOR2;HSD11B1;HRH1;SERPINH1;NLRP3;PLTP;DECR1;ABCA1;BBS1;BDNF;AGXT2;RARRES2;TFPI2;SLC33A1;MTHFR;NFKB1;SMARCA4;SELP;MSRA;SLC6A7;VNN1;COL5A2;NFE2L2;ACVRL1;ITGB2;DYSF;PIK3CD;SLC2A2;PIK3CB;SLC6A4;ALDH2;CASP1;CD36;CCR5;JAK3;BBS4;UGT…
Hypermelanotic macule	14/48	0.000125574	0.01842	3.00687	27.0096	SMARCAL1;RTEL1;C1S;NCF2;NCF4;ABCC6;CPOX;CYBB;CYBA;MLH1;GJA1;TERT;KIT;KDSR
Epstein-Barr Virus Infections	41/233	0.000126528	0.018287	1.81408	16.2814	CD274;IL1RN;RTEL1;CXCL9;ITGB2;PIK3CD;PIK3R1;PIK3CB;ITGAL;TNF;HPGDS;LGALS1;CCND1;CCL5;CCL2;MACROD2;CCR5;GBP1;GBP5;GSTK1;CD74;CR2;ABCC1;JAG1;CCL22;MME;TAP1;MLH1;UNC13D;NFKB1;ARHGAP24;PSMB9;FGR;CXCL10;IL1B;FAS;CD48;PTPN6;CD44;FRK;CARD11
Glioblastoma, IDH-Wildtype	19/78	0.000127567	0.0181699	2.51123	22.5179	PARP3;RTEL1;FOCAD;ANGPT1;MGMT;IDH1;TNFRSF19;PIK3CD;PIK3CB;GJA1;IMMP2L;CPEB1;TERT;KIT;TNFSF10;S100A4;IGF2BP2;PPARA;NES
Diffuse Large B-Cell Lymphoma	83/574	0.000140473	0.0197225	1.49071	13.2234	CD86;APP;CIITA;BTG1;EIF4E3;CD83;CD81;PIK3CD;LRMP;PIK3CB;PRDM1;TNF;ZC3H12D;LGALS3;LGALS1;CCND2;CCND1;ITGAX;TNFSF10;CD36;JAK3;CR2;MORC4;DTX3L;MME;SYK;CD300A;TET2;TAP2;ARAP3;CYBA;NGF;PARP9;DCK;VAV1;CAMKMT;AIM2;IL1B;OAS3;TRAF5;ALDH1A1;ROR1;CD44;CARD11;ABCG2;CD274;C1QA;RTEL1;HDAC3;GSTT1;CUX1;CCL5;INPP5D;P2RY1;PLCG2;KRIT1;CCL2;PMAIP1;D2HGDH;STAT5A;CD74;CCL22;TNFSF14;MGMT;STAT1;BDNF;IL10RA;MTHFR;MSN;RFX…
Degenerative polyarthritis	129/975	0.000152554	0.0211169	1.364	11.9868	CD86;APP;IL1RN;CD82;CSF1;TNC;FGF1;TNF;CXCL16;LOXL2;PYCARD;LGALS3;HPGDS;GJA1;LGALS1;EDNRB;PLAU;TNFSF10;PLS3;SLC16A3;SLC12A9;TGM2;GSTK1;UNC5B;COG5;OMD;CYBA;AR;ADAM15;S100A4;PTGES;SLC26A2;SHMT2;TNFRSF11B;PIK3R1;ADIPOR2;CHST11;CLEC7A;INPP5D;NLRP3;B4GALNT3;S100A11;DECR1;S100A10;ABCA1;TIA1;JAG1;PDHA1;TNFSF14;BDNF;RARRES2;TFPI2;MSN;INHBA;NFKB1;COL1A1;BMP4;CXCL10;COL5A1;CILP;IL7;COL5A2;ACO1;CALM1;FGFR3;N…
Abnormality of the metaphysis	19/79	0.000152882	0.0208684	2.47945	21.784	PDGFRB;SLC26A2;IFT140;IFT172;IDH1;WDR19;IFT122;IFT80;PTH1R;WDR35;CLCN7;GJA1;MMP13;IFT43;TTC21B;TBXAS1;FLNA;OBSL1;FGFR3
Thyroid Neoplasm	71/475	0.000153878	0.0207167	1.54097	13.5287	CD86;CD82;PIK3CD;AQP4;PTH1R;PIK3CB;TAZ;TNF;ADRA1A;LGALS3;LGALS1;CCND2;CCND1;PLAU;TNFSF10;ENPP2;CCR7;SLC16A2;SLC12A9;GSTK1;NRG1;NGF;ADRA2B;AR;PAX8;TEP1;IL1B;MADD;KIT;PPARG;S100A4;NUPR1;CD44;TLR3;DAP3;ABCG2;HPGD;FBLIM1;PLAG1;SRC;PDGFB;GSTT1;THBS1;RAP1GAP;TERT;UCP2;HLTF;KISS1R;CCL2;RXRG;AFAP1L2;TMEM184C;MGMT;BDNF;IDH1;XRCC3;PTCH2;MLH1;NFKB1;ARHGAP24;EPOR;TPCN1;SELP;RPIA;CXCL10;FAS;RTN4IP1;SLC26A4;NE…
Myeloid Leukemia	74/500	0.000154355	0.0205001	1.52577	13.3906	NRP2;CXCL9;CSF3R;ITGAM;CSF1;FLT3;ITGB2;PIK3CD;PIK3CB;ITGAL;PKD2;TNF;HPGDS;MECOM;CCND1;PLAU;BASP1;CCR7;JAK3;SLC12A9;ANXA2;PARP1;IL15;TET2;CYBB;NGF;ASRGL1;IQCG;DHDDS;IL1B;KIT;HCLS1;CDH13;ROR1;CD44;ABCG2;RBMS3;GLO1;PDGFB;FITM1;GATA4;IL2RG;THBS1;CRYZ;CUX1;INPP5D;P2RY1;FLNA;RREB1;STAT5A;EGR2;JAG1;ANGPT1;PRRX1;STAT1;XRCC5;STAT2;IDH1;MTHFR;ARHGAP26;NFKB1;ARHGAP24;PER2;EVI2A;AXL;FOSB;FAS;PTPN6;CHPT1;SCLY…
Erythema	24/112	0.000156985	0.0205713	2.20913	19.3506	NGFR;IL1RN;HPGD;XRCC3;PDGFB;NLRC4;PEPD;TMEM173;TNF;PSMB8;ALDH3A2;COL1A1;FERMT1;GJA1;ALDH2;CLEC7A;IL1B;KIT;PLCG2;AP1S1;PKP1;NLRP3;KDSR;NFE2L2
Dengue Fever	33/176	0.000165637	0.0214194	1.93299	16.8281	IL1RN;CXCL9;ADAR;TAZ;HSPA14;TNF;SEC14L2;IFIH1;CCL5;TNFSF10;SERPINH1;CASP1;ITGAX;CCL3;PLCE1;NLRP3;CCL2;CCR5;SYK;DDX58;STAT1;ANXA5;TAP2;TAP1;TMEM173;CXCL10;OAS2;FASN;IL1B;OAS3;XAF1;GAS6;TLR3
Diabetic Nephropathy	81/560	0.00016646	0.0212463	1.49116	12.9742	ACVRL1;IL1RN;CXCL9;SPARC;PIK3CD;SLC2A2;ARRB1;PIK3CB;TNF;CNDP2;GHR;LGALS3;GJA1;HPGDS;ALDH2;MDK;GLIPR2;BASP1;TNFSF10;CD36;CCR5;SYBU;CCR2;SYK;TSC22D1;IL15;TALDO1;CYBB;CYBA;VASH1;MMP12;FNDC5;ZEB2;DDAH1;IL1B;ELMO1;PPARG;PLEKHO1;RAB38;GAS6;PPARA;CD44;TLR2;RBMS3;SLC22A3;TNFRSF11B;IQGAP1;PIK3R1;THBS1;ADD1;NCALD;ERBB4;UCP3;CCL5;UCP2;CCL2;NLRP3;PTK2B;IGF2BP2;DECR1;ABCA1;STAT5A;CD74;JAG1;ANGPT1;STAT1;SLC33A…
Jeune thoracic dystrophy	43731	0.000172446	0.0217283	4.03407	34.9569	IFT140;TRAF3IP1;IFT172;TTC21B;WDR19;IMMT;IFT80;WDR35;NFKB1
Chronic Kidney Diseases	59/379	0.000182049	0.0226478	1.60487	13.82	IL1RN;ITGAM;IFT172;LECT2;TNC;PKD2;LYST;TNF;WFDC2;GHR;GJA1;HPGDS;CASP1;CD36;SYBU;GSTK1;SLC13A3;TRPC3;PDE4D;ANXA5;MITF;NGF;DDAH1;IL1B;ELMO1;PPARG;S100A4;PDZRN3;PTGES;ABCG2;CERS2;SLC47A1;SLC22A1;GSTT1;TNFRSF11B;HSPA14;ADD1;PKHD1;NT5E;CUX1;UCP3;CCL5;UCP2;CCL4;NLRP3;CCL2;XDH;DECR1;GCKR;RARRES2;SLC33A1;MTHFR;RMDN3;IFT122;NFKB1;FABP1;DAB2;NAT8;NFE2L2
Primary immune deficiency disorder	19/80	0.000182506	0.0224209	2.44845	21.0781	CSF3R;SP110;PRKDC;STAT1;ITGB2;PIK3CD;CYBB;CYBA;IRAK4;PIK3R1;IL2RG;CORO1A;UNC13D;SEC14L2;NT5E;IL1B;JAK3;CARD11;DECR1
Anthracosis	43766	0.000183533	0.0222687	3.68189	31.6757	IL1RN;ALS2CR12;SPARC;CCL5;IL1B;CCL2;NLRP3;CCR5;TNF;CCR2
Neurilemmoma	27/134	0.000187397	0.0224603	2.07724	17.8275	TNC;PIK3CD;PIK3CB;TAZ;CXCL16;TTR;CCND1;CUX1;ERBB4;CASP1;DMD;PDGFRB;STAT5A;ANGPT1;MSN;NRG1;NGF;NFKB1;ARHGAP24;EREG;BMP4;AXL;KIT;HCLS1;GAS6;NES;CD44
Delirium	13/44	0.000188419	0.0223106	3.04592	26.1244	IL1RN;PIK3CD;PIK3CB;TNF;ADAMTS10;CAMKMT;PNN;IL1B;CCL4;KRIT1;CCL2;NLRP3;ABCG2
Solid Neoplasm	113/839	0.000193892	0.0226854	1.3885	11.8692	IL1RN;CSF3R;CD82;CSF1;PLXND1;IFT172;TNF;LOXL2;HPGDS;GJA1;CCND1;PLAU;TNFSF10;SIRPA;SLC12A9;PDGFRB;GSTK1;ENTPD5;RECQL;CHD1L;DHDDS;DOK2;TRIM13;ROR1;S100A4;ABCG2;CD274;SLC22A3;TERT;UBD;ABCA1;STAT5A;BDNF;XRCC5;IDH1;TFPI2;NFKB1;ARHGAP24;PTPRC;IL7;FASN;ACO1;NES;FGFR3;NFE2L2;ACVRL1;NRP2;BTG1;FLT3;PIK3CD;PIK3CB;PCSK6;MECOM;MDK;CASP1;CCR7;UPP1;RBM5;ABCC1;MME;UGT1A1;PARP1;TSC22D1;IL15;DDX58;PDE4D;TET2;NME3;…
melanoma	288/2453	0.000208897	0.0241534	1.21038	10.2564	APP;IL1RN;SPARC;MAML2;NUDT1;CCNC;IFI30;IL27RA;IFIT2;PREX2;LGALS3;PREX1;GJA1;LGALS1;EDNRB;TNFSF10;BBX;PIP4K2A;SLC12A9;GSTK1;GBP5;ENTPD2;EML2;AR;RNF123;RNF125;PPP1R3B;PAPPA;TRIM13;PTGES;SLC22A3;RTEL1;PRKDC;PDGFB;GATA4;ABCB8;PLA2G6;SEC14L2;TRPM2;GNG10;TERT;MICAL1;RALGDS;RREB1;CCR10;DECR1;ABCA1;NGFR;AFAP1L2;JAG1;TNFSF14;XRCC5;XRCC3;SLC33A1;MYO5A;RMDN3;NMI;L1CAM;PRDX6;SMARCA4;EHD1;ICK;ALS2CR12;FASN;EC…
Myositis	28/142	0.000210872	0.0240983	2.03282	17.2063	APP;CD274;IL1RN;SYNM;CD83;SRSF1;DYSF;TNF;IFIH1;TTR;TNFSF10;CCL2;CCR7;DMD;CCR5;TGM2;CD74;TIA1;GSN;NFKB1;ADAM19;COQ2;DDX39B;IL1B;S100A4;PTPN6;MAPT;TLR3
Limb ischemia	21/94	0.000215234	0.024314	2.30314	19.4472	APP;ITGB5;ANGPT1;BDNF;MTHFR;TNFRSF11B;FGF1;TNF;NFKB1;PER2;AR;ATXN1;CUX1;PLAU;ANGPTL6;IL1B;CASP1;HCLS1;AGGF1;TLR2;NFE2L2
Piebaldism	43696	0.000219024	0.024461	4.34075	36.5766	RTEL1;MLPH;TERT;CLEC11A;KIT;MYO5A;MITF;LYST
Allergic disposition	41/239	0.00022241	0.02456	1.76854	14.8751	CD86;CD63;RTEL1;GLO1;ITGB2;TNC;PIK3CD;VLDLR;PLA2G6;ITGAL;LYST;TNF;LGALS3;CYSLTR1;HPGDS;HRH1;LGALS1;SCP2;PLAU;CCL5;ITGAX;NLRP3;CCL2;CCL22;SEMA4D;BDNF;TAP2;MTHFR;TAP1;SORBS1;NFKB1;AIM2;KIT;CD48;ADAM8;S100A4;TLR5;SLC26A4;TLR3;MGLL;TLR2
Brain Ischemia	44/263	0.00023835	0.0260278	1.72475	14.3874	APP;IL1RN;CHRM1;SRC;AQP8;AQP4;CSF2RB;FGF1;TNF;AKAP1;LGALS3;GJA1;LGALS1;TTR;AIFM1;GPNMB;PLAU;MDK;ERBB4;UCP2;CCL4;TNFSF10;CCL3;PTK2B;CCL2;CCR5;EGLN1;PRNP;KCNK10;PARP1;BDNF;SLC33A1;LIMK1;MTHFR;IRAK4;NFKB1;EPOR;CLIP2;CXCL10;MMP13;IL1B;FAS;MAPT;NES
Encephalitis	28/143	0.000238363	0.0257432	2.0186	16.8386	APP;IL1RN;CIITA;ITGAM;PDGFB;AQP4;TNF;PYCARD;CASP1;CCL3;NLRP3;CCL2;PRODH;CCR5;ABCD1;CCR2;GSN;XRCC5;STAT1;NGB;RFXANK;NFKB1;CXCL10;ELF4;IL1B;PPARG;NES;TLR3
Respiratory Syncytial Virus Infections	24/115	0.000240007	0.025639	2.1515	17.9324	CD274;NGFR;PKLR;DDX58;STAT1;TAP1;ISG15;NGF;TNF;NFKB1;IFIT2;PYCARD;IFIH1;CXCL10;IL1B;CCL5;CASP1;ITGAX;NLRP3;CCL2;FAS;PPARG;TLR3;TLR2
Lymphopenia	27/136	0.000241567	0.0255281	2.04669	17.0456	SMARCAL1;CD81;IL2RG;TNF;CORO1A;MYLK;EDNRB;TERT;ALDH2;DNMT3B;RAC2;JAK3;STAT5A;GSTK1;CR2;ABCC1;CCL22;IL15;STAT1;MSN;NFKB1;VAV1;G6PC3;IL7;IL1B;FAS;FAT4
Acquired Immunodeficiency Syndrome	34/187	0.000244602	0.0255739	1.87441	15.5874	APP;IL1RN;RTEL1;ITGB2;FGF1;ITGAL;TNF;FUT1;THBS1;LGALS1;CCL5;CCL4;TNFSF10;CCL3;CCL2;TPPP;CCR5;TGM2;CCR2;TIA1;CR2;ENTPD4;IL15;PLA2G15;AR;CXCL10;CXCL11;CD4;IL7;IL1B;ANGPTL2;FAS;NES;ABCG2
Cellulitis	43661	0.000254818	0.0263616	4.811	39.8108	COL1A1;NCF2;PLCG2;CYBB;PIK3CD;AGGF1;CYBA
Hyperoxaluria	43661	0.000254818	0.026087	4.811	39.8108	SLC38A1;CCL5;CCL2;HAO1;PEX1;HAO2;NFKB1
Lymphoid neoplasm	43767	0.000255922	0.0259299	3.55492	29.4015	STAT5A;EPM2A;CCND1;FLT3;XRCC5;TET2;MTHFR;MLH1;JAK3;CD44
Heart valve disease	15/57	0.000258549	0.0259288	2.71297	22.4103	ITGB2;LY86;LSP1;TNF;SLC6A4;CXCL16;PYCARD;COL1A1;LETM1;IL1B;IDS;FLNA;CCL2;PTPN6;ARSB
Steatohepatitis	81/568	0.000263756	0.0261838	1.47016	12.1148	STEAP4;LECT2;PIK3CD;KRT23;SLC2A2;PIK3CB;VLDLR;SERPINA6;FGF1;LIPA;TNF;KHK;CNDP2;PYCARD;LGALS3;ATP7B;LGALS1;CCND1;ALDH2;CD36;HADH;SLC12A9;CCR2;TGM2;ACOT9;SREBF1;ST6GAL1;DGAT2;DDX58;ACAD9;DHDDS;AR;RNF125;DDAH1;PPP1R3B;ACOX1;IL1B;PLIN2;PPARG;PPARA;NEIL1;LYPLAL1;CD44;CERS2;CTF1;HDAC3;HSD17B4;NREP;AGPAT1;ADIPOR2;AGPAT2;USP18;ART3;ACAT1;UCP2;CCL4;MFN2;CCL2;NLRP3;DECR1;ABCA1;GCKR;ANGPT1;BDNF;MTHFR;NR1H3;…
Leukodystrophy	36/203	0.000271075	0.0266413	1.82825	15.0156	GFM1;AARS2;GBE1;TACO1;NDUFB3;HSD17B4;PDXP;ADAR;SPG7;PLA2G6;SAMHD1;IFIH1;GJA1;EDNRB;ATP7B;SCP2;AIFM1;KIF5A;D2HGDH;SLC16A2;ABCD1;NUBPL;DARS2;PEX10;OLIG1;PEX1;FAM126A;UNC13D;ALDH3A2;COQ2;CYP2U1;POLR3B;SCO2;ACOX1;NDUFAF5;PPT1
Juvenile rheumatoid arthritis	26/130	0.000276318	0.0268877	2.06186	16.8948	IL1RN;TNFRSF11B;HSPA14;TNF;CXCL16;SEC14L2;CCL5;NLRP3;CCL2;CCR7;HMGN2;CCR5;ABCA1;CCL22;ANGPT1;IL15;ANXA11;MTHFR;TRAF1;NGF;PSMB8;PSMB9;SELP;CXCL10;IL1B;FAS
Tumor Angiogenesis	74/510	0.000284122	0.027376	1.49586	12.2153	ACVRL1;SMARCAL1;IL1RN;NRP2;CXCL9;ITGAM;SPARC;CSF1;PLXND1;ITGB5;TNC;PIK3CD;ARRB1;PIK3CB;PKD2;TNF;CXCL2;LGALS3;GJA1;LGALS1;AIFM1;MDK;PLAU;CCR5;IKBKE;TMEM8B;CCR2;ABCC1;ANXA2;PARP1;VASH1;NGF;MMP12;AR;PTP4A3;PKM;ELF4;IL1B;ANGPTL2;PPARG;S100A4;PPARA;CD44;CD274;SLC22A3;LAMA4;PIK3R3;THBS1;ABR;CCL5;KISS1R;CCL2;DECR1;JAG1;ANGPT1;SEMA4D;BDNF;IDH1;TFPI2;NFKB1;ARHGAP24;TPCN1;INHBE;CXCL10;DAB2;AXL;TSR2;FOSB;FA…
Squamous cell carcinoma of skin	36/204	0.000299029	0.0285326	1.81928	14.7634	CYFIP1;SLC22A3;CD274;SRC;TNC;PEBP1;PIK3CD;PIK3CB;PCSK6;TNF;FUT1;THBS1;HPGDS;TERT;CCND1;RAB23;FOPNL;STAT1;STAT2;LIMK1;MTHFR;TMC8;MLH1;DEF8;NFKB1;ARHGAP24;MMP13;AIM2;FAS;CDH13;PPARG;S100A4;SCLY;LGR5;CD44;CARD11
Kidney damage	13/46	0.000307237	0.0290339	2.91349	23.564	IFT140;WDR19;WDR73;TTR;CCND1;TMEM237;TMEM67;TMEM216;NPHP1;NLRP3;PRODH;CC2D2A;MMACHC
Malignant Glioma	73/503	0.000309256	0.0289464	1.49618	12.0911	PHLDB1;CIITA;SPARC;CSF1;ITSN1;TNC;PIK3CD;AQP4;PIK3CB;PCSK6;TAZ;TNF;MYLK;LGALS3;GJA1;HPGDS;EDNRB;CCND2;CCND1;MDK;PLAU;PSD4;TNFSF10;CASP1;IKBKE;SLC12A9;CCR2;PDGFRB;ST6GAL1;PARP1;EREG;CAMKMT;AR;IFT43;IL1B;NUMB;TRIM11;CD44;CD274;RTEL1;PRKDC;PDGFB;NREP;PIK3R1;THBS1;TTR;TERT;GPNMB;KRIT1;CCL2;PTK2B;NTRK2;WWTR1;PRNP;ANGPT1;MGMT;STAT1;BDNF;XRCC5;IDH1;TFPI2;MTHFR;L1CAM;NFKB1;EPOR;BMP4;CXCL10;IL7;FAS;XAF1;C…
Cryopyrin-Associated Periodic Syndromes	43697	0.000334105	0.0309772	4.12371	33.0064	IL1RN;MME;IL1B;CASP1;PLCG2;NLRP3;NLRC4;TNF
Lung Injury	43697	0.000334105	0.0306877	4.12371	33.0064	MME;ELF3;CCL4;TNC;CCL3;CCL2;NGF;TNF
Pneumonia	72/496	0.000336615	0.0306319	1.49651	11.9669	CD86;IL1RN;CXCL9;CD81;ITGB2;PIK3CD;PEBP1;LSP1;PIK3CB;TNF;CXCL2;MYLK;HPGDS;PLAU;C3AR1;DNMT3B;ITGAX;TNFSF10;CASP1;JAK3;CCR2;CR2;PARP1;SYK;IL15;ANXA5;CYBB;IRAK3;TRAF1;IRAK4;PARP9;MMP12;PROCR;RNF125;MMP13;IL1B;PPARG;ADAM8;ARHGEF2;TLR5;CD44;TLR3;CARD11;TLR2;CD274;PTAFR;C5AR1;GSTT1;NLRC4;HSPA14;IL2RG;TERT;CLEC7A;CCL5;CCL4;CCL3;CCL2;NLRP3;DECR1;CCL22;ANGPT1;BDNF;SMOX;ABCA3;NFKB1;BMP4;SELP;CXCL10;IL7;FOS…
Metabolic Syndrome X	78/547	0.000340429	0.0306949	1.47006	11.7389	CIITA;IL1RN;STEAP4;ACSM3;PIK3CD;PIK3CB;SERPINA6;IFI30;TNF;ADRA1A;SLC6A4;LGALS3;CCND1;ALDH2;ITGAX;CD36;CCR5;JAK3;CCR2;SREBF1;UGT1A1;MME;ACSL1;IL15;ANK2;CYBA;IRAK3;PDZK1;KSR2;ADRA2B;AR;ANGPTL6;IL1B;PLIN4;CRY1;CDH13;PPARG;ROR1;PPARA;NEIL1;RIN2;TLR2;ABCG2;CTF1;HDAC3;NR1I3;TNFRSF11B;ABHD6;PIK3R1;PLA2G6;ADIPOR2;THBS1;AGPAT2;HSD11B1;UCP3;CCL5;UCP2;CCL4;CCL2;NLRP3;IGF2BP2;DECR1;ABCA1;GCKR;ANGPT1;BDNF;RAR…
Carpal Tunnel Syndrome	43733	0.000360427	0.0322025	3.71134	29.4243	IL1RN;TTR;GNPTAB;SH3TC2;TNC;GSTT1;ABCD1;ARSB;NFKB1
Indian childhood cirrhosis	43733	0.000360427	0.0319124	3.71134	29.4243	SPARC;ATP7B;IDH1;TFPI2;PDXP;MTHFR;CYBA;NES;CCR2
Hemoglobin low	32/176	0.000366629	0.0321717	1.87441	14.8288	ACVRL1;SMARCAL1;STEAP3;RTEL1;ALAS2;TACO1;NLRC4;PEPD;LIPA;LYST;ATP7B;CCND1;TERT;MECOM;TMEM67;NPHP1;DNMT3B;NLRP3;ABCA1;LAMB3;MMAA;IFT140;MMAB;TALDO1;TMEM173;CLCN7;FAM111A;COQ2;G6PC3;TBXAS1;VPS45;COX20
Inflammatory disorder	34/191	0.000367675	0.031978	1.83516	14.513	CD86;CD274;IL1RN;ABCD2;CIITA;CXCL9;CSF1;C5AR2;AQP4;SAMHD1;TNF;THBS1;MYLK;PIK3R5;CLEC7A;TNFSF10;CASP1;NLRP3;PTK2B;CCL2;AP1S3;RAB11FIP2;ABCD1;XDH;CCR10;SYK;TNFRSF18;NFKB1;SELP;CXCL10;IL1B;PTPN6;NFE2L2;TLR2
Cutaneous Candidiasis	43593	0.000372171	0.0320851	6.4433	50.8773	CXCL10;TLR3;ELK3;TLR2;LRRCC1
Dry Eye Syndromes	15/59	0.000388443	0.0331967	2.621	20.5837	JAG1;BDNF;EFNA5;TNF;THBS1;ACAT1;LGALS3;AR;HPGDS;RNF125;IL1B;CCL2;NLRP3;PLTP;TGM2
Osteoporosis	65/440	0.000396894	0.0336265	1.52296	11.9276	CIITA;IL1RN;SPARC;CSF1;PLEK;PTH1R;TNF;IFIH1;GHR;HPGDS;CASP7;ATP7B;MECOM;CCND1;ALDH2;PLS3;TGM2;GSTK1;ANXA2;IL15;ABCC6;MITF;IRAK3;WDR35;AR;MMP13;PKM;IFT43;SLC25A19;IL1B;GPD2;KIT;PLIN4;PPARG;HAP1;PPARA;TLN1;MGLL;CD44;SLC26A2;HPGD;HSD17B4;GATA4;TNFRSF11B;ADCY5;HSD11B1;RECQL4;TERT;KISS1R;PTK2B;DMD;PDLIM4;JAG1;GSN;HSD3B2;STAT1;WDR19;MTHFR;IFT122;NFKB1;COL1A1;BMP4;CLCN7;MLXIPL;CALM1
Lymphoma	163/1306	0.00039879	0.0334984	1.28669	10.071	SLC23A2;IL1RN;CSF3R;MAML2;CSF1;SLC23A1;PRDM1;IKZF2;TNF;SMCHD1;HPGDS;LGALS1;CCND2;CCND1;PLAU;TNFSF10;SLC12A9;EPM2A;PDGFRB;GSTK1;EPHA7;PRLR;FOXP2;ASRGL1;CDC25B;CAMKMT;ADAM19;TRIM13;ROR1;S100A4;CARD11;TELO2;ISCU;PTGES;ABCG2;CD274;RTEL1;PRKDC;GSTT1;CORO1A;RASGRP1;RTN4;SEC14L2;TERT;INPP5D;PLCG2;NLRP3;TNFRSF14;STAT5A;PLK4;TIA1;JAG1;TNFSF14;IDH1;PTCH2;MTHFR;PTK6;KLHDC8B;POU2F2;ACSF3;NFKB1;ARHGAP24;SMARC…
Cigarette-paper scars	43560	0.000407209	0.0339157	8.24742	64.3809	COL1A1;COL3A1;COL5A1;COL5A2
Irritation - emotion	19/85	0.000418842	0.0345915	2.30443	17.9239	GCDH;PRNP;COG4;UBA5;AMT;CPOX;SLC1A4;SAMHD1;MLH1;PTS;IFIH1;SEPSECS;AIFM1;ACOX1;SLC25A19;TMEM237;PPT1;MAPT;SLC16A2
Coronary Arteriosclerosis	102/759	0.000422806	0.0346278	1.38544	10.7629	CD86;IL1RN;GMFG;TNC;F13A1;AQP4;LIPA;TNF;CXCL16;CYSLTR1;HPGDS;EDNRB;GSTK1;CYBB;ANK2;CYBA;AR;PROCR;PAPPA;MADD;ELMO1;ADAM8;SLC22A3;C5AR2;GSTT1;TNFRSF11B;PLA2G6;KALRN;ADIPOR2;HSD11B1;NLN;TERT;SERPINH1;NLRP3;PLTP;DECR1;ABCA1;BDNF;RARRES2;SLC33A1;MTHFR;NFKB1;SMARCA4;BMP4;SELP;MLXIPL;IL7;SLC26A4;NES;NFE2L2;ITGAM;DYSF;TCF21;PIK3CD;PIK3CB;SLC6A4;ALDH2;CASP1;PHACTR1;CCR7;CD36;CCR5;CCR2;SREBF1;ANXA2;TRPC3;U…
Metastasis from malignant tumor of prostate	39/231	0.000434066	0.0352562	1.74053	13.4757	VAC14;SPARC;CD83;CD82;TUSC3;PLAG1;PEBP1;PIK3CD;TNFRSF11B;PIK3CB;TNF;CXCL16;ACAT1;RECQL4;PREX1;GLIPR1;TERT;GPNMB;ZKSCAN3;PMEPA1;PTK2B;CCR5;PROK1;SLC12A9;ABCA1;PAQR7;JAG1;SYK;DAB2IP;POU2F2;NGF;NFKB1;AR;ADAM15;IL1B;FOSB;S100A4;GAS6;CD44
Colorectal Neoplasms	137/1072	0.000437966	0.0352814	1.31751	10.1888	IL1RN;SPARC;CD82;CSF1;TNC;PEBP1;CLDN2;TNF;LOXL2;PYCARD;LGALS3;HPGDS;GJA1;CCND2;OPHN1;CCND1;PPP2R1B;PLAU;FPGS;TNFSF10;SLC16A7;TMEM8B;SLC12A9;PDGFRB;GSTK1;ST6GAL1;TAP1;WDR76;DHDDS;ARMCX1;TMEM136;SRSF3;S100A4;NEIL1;PTGES;ABCG2;CD274;SLC22A3;PDGFB;GATA4;GSTT1;PIK3R1;FBLN2;ADIPOR2;HSD11B1;PKHD1;TERT;ZKSCAN3;PMAIP1;PRODH;RREB1;S100A11;ABCA1;PRNP;JAG1;ABCA3;IDH1;TFPI2;XRCC3;MTHFR;RFXANK;L1CAM;NFKB1;ARHG…
Peroxisomal Disorders	15676	0.000465365	0.0371838	2.94551	22.6	ABCD3;SCP2;AGK;ACOX1;IDH1;HSD17B4;PIPOX;PEX10;PEX1;HADH;ABCD1;ABCG2
Gingival Diseases	23/113	0.000467081	0.0370199	2.09835	16.0923	IL1RN;RTEL1;C1S;BDNF;STAT1;ITGB2;TNC;TNFRSF11B;HSPA14;TNF;LYST;CXCL16;CXCL10;FERMT1;COL3A1;TERT;ALDH2;IL1B;SLAMF7;NLRP3;CCL2;PPARG;TLR2
Lupus Erythematosus	48/303	0.000467244	0.0367366	1.63315	12.5241	C1QA;CD274;IL1RN;ITGAM;CSF1;NCF2;ITGB2;PRDM1;ITGAL;TNF;CORO1A;IFIH1;C4A;HPGDS;CHST12;CASP1;DNMT3B;NLRP3;CCL2;CD36;CCR5;SLC12A9;DECR1;CD74;EGR2;CR2;ANXA2;PKLR;XRCC5;STAT1;ANXA5;MTHFR;CYBB;LILRB4;NFKB1;AR;PROCR;FAM167A;PTPRC;AIM2;IL1B;FAS;PRKCQ;CD48;MFGE8;TLR5;CD44;TLR2
Multiple Myeloma	163/1311	0.000475931	0.0371226	1.28178	9.80592	CD86;APP;IL1RN;CD83;PRDM9;SPARC;CD82;CD81;CPOX;PEBP1;PRDM1;FGF1;TNF;RCBTB2;PREX1;LGALS3;HPGDS;GJA1;LGALS1;CCND2;CCND1;MPC1;TNFSF10;ENPP2;SLC16A7;SLC16A3;PROK1;SLC12A9;GSTK1;SLC38A1;DIO1;RECQL;PDZK1;FOXP2;CAMKMT;TRIM13;ROR1;TELO2;ABCG2;CD274;SLC22A3;RTEL1;FBLIM1;PRKDC;GSTT1;TNFRSF11B;IQGAP1;PIK3R1;LY9;FUT1;ATXN1;TERT;INPP5D;ZKSCAN3;SLAMF7;PMAIP1;ST3GAL6;FOPNL;STAT5A;JAG1;TNFSF14;BDNF;XRCC5;IDH1;TF…
Dryness of eye	13/48	0.000484648	0.0375049	2.7921	21.3095	JAG1;BDNF;EFNA5;THBS1;TNF;ACAT1;LGALS3;AR;HPGDS;IL1B;CCL2;NLRP3;TGM2
Hypocholesterolemia	14/54	0.000485184	0.037253	2.67278	20.3959	ABCA1;APP;HSD3B7;SAR1B;PIK3CD;CYBB;AQP4;CYBA;PIK3CB;TNF;CXCL10;UCP3;FASN;CD44
Lymphocytic Choriomeningitis	14/54	0.000485184	0.0369643	2.67278	20.3959	EGR2;GYPC;DDX58;STAT1;STAT2;ADAR;TRAF1;TNF;PSMB10;IL7;FAS;CCR5;CD44;IRF9
Fragile skin	43698	0.000494034	0.037349	3.92734	29.8985	PDGFRB;COL1A1;FERMT1;COL3A1;C1S;COL5A1;COL5A2;PKP1
Primary biliary cirrhosis	51/328	0.000494982	0.037135	1.60297	12.2002	APP;CXCL9;SLC44A1;TPMT;EXOC3L4;ITGB2;NAT10;AQP4;ARRB1;ITGAL;TNF;LOXL2;C4A;HPGDS;TNFSF10;CCR7;CCR5;SLC12A9;ABCC1;ENTPD2;ABCC5;CD180;ANXA11;TRAF1;ASRGL1;RAD51B;MMP13;IL1B;ELMO1;PPARG;MAPT;HAP1;TLR3;TLR2;ABCG2;SP100;NR1I3;SLC22A1;PDGFB;UBD;CCL5;ABCA1;CD74;NFYA;NFKB1;COL1A1;CCDC88B;MAS1;CXCL10;FAS;NFE2L2
Chronic Infantile Neurological, Cutaneous, and Articular Syndrome	43734	0.000504109	0.0375332	3.5686	27.0953	PYCARD;IL1RN;CD83;MME;IL1B;CASP1;PLCG2;NLRP3;NLRC4
Chronic Lung Injury	43734	0.000504109	0.037251	3.5686	27.0953	MMP12;MME;ELF3;CCL4;TNC;CCL3;CCL2;NGF;TNF
tumor vasculature	25/128	0.000520911	0.0382053	2.01353	15.2222	GFM1;PLXND1;PIK3CD;PRDM1;PIK3CB;TNF;THBS1;EDNRB;PLAU;TNFSF10;PDGFRB;ANGPT1;ANXA5;DCK;EPOR;SELP;CXCL10;PTP4A3;CDCP1;PAPPA;FASN;CDH13;NES;ABCG2;NFE2L2
Eczema	66/453	0.000527204	0.0383805	1.50201	11.3371	IL1RN;CXCL9;NCF2;TNC;HNMT;TNF;CXCL2;CYSLTR1;HPGDS;CASP1;CCR2;GSTK1;FCER1G;IL15;TAP2;TAP1;CYBB;CYBA;PDZK1;NGF;TBC1D4;OAS2;IL1B;ALDH1A1;HCLS1;PPARG;CD48;PPARA;TLR5;MGLL;TLR2;MAOB;HPGD;GSTT1;IQGAP1;SEC14L2;CUX1;CLEC7A;CCL5;UBD;CCL3;CCL2;NLRP3;S100A11;CCR10;SOCS5;STAT5A;NGFR;CCL22;TNFSF14;STAT1;BDNF;MTHFR;MSN;SUOX;NFKB1;SELP;FERMT1;CXCL10;MAS1;PTPRC;VNN3;IL7;SARDH;FOSB;PTPN6
Waldenstrom Macroglobulinemia	22/107	0.000531194	0.0383866	2.11966	15.9831	STAT5A;EGLN1;CD52;RTEL1;EGLN3;ITGAM;SYK;CLEC12A;ANXA5;PIK3CD;POU2F2;TNF;ARHGAP24;NT5E;CCND2;PTPRC;CCND1;IL1B;TNFSF10;FGFR3;SLC28A1;CD22
Chronic Obstructive Airway Disease	91/668	0.000544779	0.039081	1.40441	10.5543	APP;IL1RN;ITGAM;CD83;ITGB5;NCF2;NCF4;ITGB2;PIK3CD;CPOX;PIK3CB;ITGAL;CELSR1;TNF;CXCL2;SLC6A4;C4A;HPGDS;EDNRB;CCND1;ALDH2;MDK;PLAU;C3AR1;PLCE1;CCR7;CCR5;CTSE;IKBKE;CCR2;PDGFRB;GSTK1;LYNX1;ABCC1;PARP1;PDE4D;ANXA5;TET2;ANXA11;CYBB;NRG1;CYBA;PARP9;MMP12;ADAM19;HCK;MMP13;IL1B;CDH13;PPARG;ADAM8;S100A4;PPARA;TLR3;TLR2;CUL9;CD63;HDAC3;SRC;PTAFR;C5AR1;TNFRSF11B;HSPA14;ADIPOR2;HSD11B1;NT5E;SNTG2;HAUS8;CLEC7…
Fibrosarcoma	47/297	0.000544808	0.0387998	1.63143	12.2604	SLC26A2;PDGFB;PIK3CD;PDXP;PIK3CB;HSPA14;TNF;THBS1;NCKIPSD;INSL6;GJA1;CUX1;CCND1;PLAU;CCL5;TNFSF10;FLNA;CASP2;CCL2;CD36;SLC12A9;TGM2;ABCA1;PDGFRB;GSTK1;IL15;STAT1;STAT2;IDH1;TFPI2;TMEM173;SYN1;NFKB1;COL1A1;ICK;RAD51B;CXCL11;MMP13;IL1B;HCLS1;FOSB;ROR1;CALM1;NES;CD44;IRF9;ABCG2
Anaplastic carcinoma	35/203	0.000561572	0.0397059	1.77746	13.3039	GDA;TNC;PEBP1;GSTT1;LIN7A;PIK3R1;CORO1A;ADCY5;LGALS3;ATP7B;TERT;CCND1;BASP1;TRPS1;UCP2;TNFSF10;DNMT3B;XDH;TMSB10;STAT5A;TSC22D1;ACSL1;ANXA4;PGAM1;PTCH2;MSN;PRLR;PKM;COL5A1;PPARG;S100A4;SLC25A10;THRSP;NUPR1;PPARA
Osteomyelitis	15/61	0.00057064	0.0400589	2.53507	18.9338	IL1RN;HPGD;NCF2;STAT1;CYBB;CYBA;PIK3R1;CXCL2;CLCN7;MMP13;IL1B;CCL3;CCL2;CCR5;TLR2
Hepatic Fibrosis, Congenital	11963	0.000628869	0.0438335	3.22165	23.7487	PKHD1;RPGRIP1;TMEM67;TMEM216;DZIP1L;IFT80;WDPCP;CC2D2A;WDR35;CD44
Low Back Pain	43663	0.000646867	0.0447705	4.245	31.1726	SPARC;BDNF;IL1B;CASP1;NLRP3;NGF;RTN4
Rheumatoid Arthritis	218/1832	0.00065257	0.0448494	1.22676	8.99778	APP;IL1RN;LST1;IFI35;IL27RA;C4A;LGALS3;LGALS1;EDNRB;TNFSF10;SLC12A9;GSTK1;UNC5B;EREG;AR;DDX39B;PRKCQ;ZSCAN26;TELO2;PTGES;SDC3;SLC22A1;PIK3R3;SEC14L2;HSD11B1;TERT;INPP5D;SERPINH1;STXBP6;CCR10;DECR1;STAT5A;ABCA1;EGR2;JAG1;TNFSF14;IFI44;MTHFR;PRDX6;MSRA;ALS2CR12;CILP;CALM1;PPP1R10;HEXB;PCSK6;CLYBL;IFIH1;RAC2;CCR5;IKBKE;CCR2;PARP1;IL15;ANXA3;ANXA5;TET2;MMP12;TLR1;RAD51B;MMP13;IL1B;EXOC4;MMP19;HCLS1;P…
Alzheimer Disease, Late Onset	41/252	0.000681313	0.0464996	1.6773	12.23	APP;SYNM;MAOB;CELF2;PIK3R1;VLDLR;CYP46A1;TNF;SLC6A4;SLC25A27;ZCWPW1;IMMP2L;HPGDS;ATXN1;GPNMB;ALDH2;PLAU;ERBB4;PLCG2;DNMT3B;PLCE1;NLRP3;PTK2B;CCR2;ABCA1;PRNP;MME;BDNF;MTHFR;TET1;NRG1;NGF;SORL1;PTPRA;IL1B;FAS;PPARG;MAPT;CALM1;PPARA;TLR2
CRANIOMETAPHYSEAL DYSPLASIA, AUTOSOMAL DOMINANT	43735	0.000691585	0.0468752	3.43643	25.0052	GHR;PDGFRB;GJA1;SRC;POMT1;COL6A3;ITGA7;PPARG;VAV1
Petit mal status	17/75	0.000697239	0.0469347	2.33677	16.9845	NTRK2;IL1RN;FLT3;SRC;BDNF;IDH1;AQP4;NGF;TNF;CASP1;CCL3;PTK2B;CCL2;CCR7;DMD;CCR10;CCR2
Dislocations	14185	0.000704975	0.0471326	2.98426	21.6579	RECQL4;CLCN7;COL1A1;GCDH;COL3A1;COL5A1;TRPS1;COL5A2;NLRP3;MTHFR;NLRC4
Childhood Non-Hodgkin Lymphoma	43699	0.00071073	0.0471963	3.74883	27.1761	CD274;HPGDS;KRIT1;MTHFR;NLRP3;GSTT1;CALM1;CAMKMT
Necrosis	14/56	0.000721662	0.0476006	2.57732	18.6442	APP;PRNP;IL1RN;SPARC;CTF1;MGMT;MTHFR;TNF;LGALS3;AIFM1;IL1B;FAS;DMD;NFE2L2
Kidney Failure, Acute	48/309	0.00072757	0.0476704	1.60144	11.5717	HDAC5;HDAC3;HEXB;SLC22A1;PTAFR;AFM;CPOX;PIK3CB;PKD2;IL2RG;TNF;CRYZ;ALAD;LGALS3;PREX1;TTR;GPNMB;CCND1;CASP1;CCL2;CCR5;STX2;XDH;CDK5RAP3;DECR1;EGLN1;EGLN3;PARP1;UGT1A1;IDH1;SLC33A1;MTHFR;CYBA;POU2F2;NFKB1;FABP1;AR;SLC25A37;IL1B;FAS;PPARG;LCP2;GAS6;PPARA;NES;CD44;TLR2;NFE2L2
Cerebral Amyloid Angiopathy	16407	0.000739437	0.0481271	2.81162	20.2707	ABCA1;APP;PRNP;TTR;GSN;PTPRC;CCND1;MME;ITGAX;TRAPPC12;CD44;ABCG2
Brain Injuries, Focal	16/69	0.000761078	0.0492097	2.39056	17.1661	GABRB3;IL1RN;PARP1;BDNF;LY86;TNF;TLR1;CXCL10;IL7;IL1B;UCP2;TNFSF10;CCL2;TNFRSF14;CLEC4E;TLR2
Chromosome 8, trisomy	16/69	0.000761078	0.0488881	2.39056	17.1661	PDGFRB;FLT3;PLAG1;IDH1;TET2;GSTT1;TNF;CRYZ;PTPRC;CCND1;MECOM;TERT;KIT;FAS;CCR7;CD22
Injuries, Acute Brain	16/69	0.000761078	0.0485706	2.39056	17.1661	GABRB3;IL1RN;PARP1;BDNF;LY86;TNF;TLR1;CXCL10;IL7;IL1B;UCP2;TNFSF10;CCL2;TNFRSF14;CLEC4E;TLR2
Brain Injuries	16/69	0.000761078	0.0482573	2.39056	17.1661	GABRB3;IL1RN;PARP1;BDNF;LY86;TNF;TLR1;CXCL10;IL7;IL1B;UCP2;TNFSF10;CCL2;TNFRSF14;CLEC4E;TLR2
Brain Lacerations	16/69	0.000761078	0.0479479	2.39056	17.1661	GABRB3;IL1RN;PARP1;BDNF;LY86;TNF;TLR1;CXCL10;IL7;IL1B;UCP2;TNFSF10;CCL2;TNFRSF14;CLEC4E;TLR2
Immunologic Deficiency Syndromes	87/640	0.000762777	0.0477489	1.40142	10.0601	CIITA;ITGAM;FLT3;CD81;ITGB2;PLEK;PIK3CD;PIK3CB;ITGAL;LYST;TNF;C4A;GJA1;SMCHD1;LGALS1;CCND1;PLAU;C3AR1;DNMT3B;TNFSF10;RAC2;CCR7;CD36;CCR5;JAK3;CCR2;CR2;ST6GAL1;PARP1;SP110;IL15;MITF;IRAK4;ARL4C;AR;MMP13;IL1B;ALDH1A1;TRIM13;PKP1;PPARG;ROR1;PPARA;DOCK2;CD44;TLR3;CARD11;CFD;CD274;SLC22A3;CD63;RTEL1;PRKDC;NR1I3;PIK3R1;CRIP3;SPG7;IL2RG;SAMHD1;CORO1A;THBS1;TERT;GPNMB;CUX1;CCL5;PLCG2;CCL2;DMD;TPPP;RREB1;…
Primary acquired melanosis	43594	0.000770366	0.0479187	5.72738	41.0575	SLC34A2;TERT;KIT;PIK3CD;PIK3CB

## Sheet: HFD vs. chow_B
Table S3	HFD vs. chow down-regulated Pathways							NIH LINCS Prgrams modEnrichr "Diseases/Drugs" https://amp.pharm.mssm.edu/modEnrichr/
			DisGeNet Database
Term	Overlap	P-value	Adjusted P-value	Odds Ratio	Combined Score	Genes
Aase Smith syndrome 2	16/19	6.78305e-14	6.66638e-10	8.42527	255.469	RPL5;RPS7;RPL11;RPL35A;RPS26;RPS17;RPS28;RPS27;RPS19;RPS29;RPL35;RPL27;RPL15;RPL18;RPS10;RPS24
Abnormality of the genital system	16/23	1.16021e-11	5.70128e-08	6.96	175.252	RPL5;RPS7;RPL11;RPL35A;RPS26;RPS17;RPS28;RPS27;RPS19;RPS29;RPL35;RPL27;RPL15;RPL18;RPS10;RPS24
Abnormality of the reproductive system	16/23	1.16021e-11	3.80085e-08	6.96	175.252	RPL5;RPS7;RPL11;RPL35A;RPS26;RPS17;RPS28;RPS27;RPS19;RPS29;RPL35;RPL27;RPL15;RPL18;RPS10;RPS24
Abnormality of the urinary system	19/33	1.8843e-11	4.62972e-08	5.76046	142.254	RPL5;HGD;RPS7;RPL11;RPL35A;CYP7B1;RPS26;RPS17;RPS28;RPS27;RPS19;GLB1;RPS29;RPL35;RPL27;RPL15;RPL18;RPS10;RPS24
Anemia, Diamond-Blackfan	27/69	1.42135e-10	2.7938e-07	3.915	88.7697	RPL5;RPL31;FAM69A;RPL11;RPS14;RPS17;MAPK8;RPS19;RPL35;TRIM27;RPL15;RPL18;RPS10;SMAD4;RPS7;PRMT3;RPL35A;RPSA;TSC1;RPS26;RPS28;RPS27;RPS29;RPL27;RPS21;LPIN2;RPS24
Anemia, Macrocytic	18/40	1.20475e-08	1.97337e-05	4.50225	82.0959	RPL5;RPS7;RPL11;RPL35A;RPS26;RPS14;RPS17;RPS28;RPS27;RPS19;APC;RPS29;RPL35;RPL27;RPL15;RPL18;RPS10;RPS24
Hand deformities	17/46	9.53542e-07	0.00133877	3.6975	51.2588	RPL5;RPS7;RPL11;RPL35A;RPS26;RPS17;RPS28;RPS27;RPS19;RPS29;RPL35;DGCR8;RPL27;RPL15;RPL18;RPS10;RPS24
Pallor	19/56	1.02075e-06	0.00125399	3.39455	46.8278	RPL5;RPS7;RPL11;VPS13A;RPL35A;RPS26;RPS17;RPS28;RPS27;RPS19;RPS29;HNF4A;RPL35;RPL27;RPL15;RPL18;RPS10;RPS24;SLC19A2
Disease Exacerbation	34/143	1.25253e-06	0.00136776	2.37881	32.3289	DPAGT1;ATF2;UBXN1;ABCB4;GSTP1;PREP;PTEN;KEAP1;BMI1;RCHY1;ING1;WDR46;EGFR;RPS15;YY1;PRDX4;RPS19;CDH1;RPL13;RPL15;RPL18;CCT7;NOP56;AMFR;RPS6;PTOV1;VEGFB;PA2G4;RPS26;CCNE1;SERBP1;TXNIP;RPS21;SNRPB
Cytopenia	43/205	2.02728e-06	0.00199241	2.09861	27.5103	RPL5;RPL31;RPL11;PTEN;SLC2A1;CBLC;RPL9;RPS14;RPS17;RPS19;DNAJC21;RPL13;RPL15;NBN;RPL18;RPS10;SLC19A2;RPL19;KDM6A;NPM1;RPS7;FANCM;GSS;TINF2;GSR;EPHX1;RPL35A;PTPN11;RPS26;ASXL1;RPS28;RPS27;STAG2;HAX1;RPS29;PIGA;NF1;TXNIP;RPL27;ALDOA;PFKM;LPIN2;RPS24
Congenital anemia	43/207	2.64746e-06	0.00236539	2.07833	26.6898	RPL5;RPL31;RPL11;PTEN;SLC2A1;CBLC;RPL9;RPS14;RPS17;RPS19;DNAJC21;RPL13;RPL15;NBN;RPL18;RPS10;SLC19A2;RPL19;KDM6A;NPM1;RPS7;FANCM;GSS;TINF2;GSR;EPHX1;RPL35A;PTPN11;RPS26;ASXL1;RPS28;RPS27;STAG2;HAX1;RPS29;PIGA;NF1;TXNIP;RPL27;ALDOA;PFKM;LPIN2;RPS24
Coloboma of eyelid	43758	7.00502e-06	0.00573711	5.0025	59.3741	RNASEH2C;RNASEH2A;FZD5;ABCB6;SALL2;RIPK4;POLR1C;POLR1D;ESCO2;FGFR1
Liver neoplasms	180/1320	7.37397e-06	0.00557472	1.36432	16.1229	KLB;ATF2;SCARB1;NCKAP1;MTCH2;RORA;PRDM2;IRS2;SPINT2;BACH1;CLU;TM7SF2;YY1;RIMS2;PSMD9;FBL;PEG10;SESN2;STMN1;AKT1;PIM3;JUNB;MAP3K5;SDS;SCAF11;FST;SERPINF1;IGFBP2;SARS;SLC30A1;ACSL4;LIFR;TSC1;DICER1;MIF;HCFC2;CDC25A;DKK3;CYP27A1;RBP4;PRKAR1A;TFR2;SNHG11;BIN1;NCL;SERPING1;TRIB3;SIK1;NUP98;ATF5;RAF1;ATF4;ABCB6;ABCB4;IREB2;MTTP;XPA;TGFA;LPAR2;NRF1;KNG1;C2;ACMSD;C3;VTN;UGCG;APOM;PCBP1;NUP88;ASL;TRPM7;PP…
Radial club hand	18/58	8.2355e-06	0.00578132	3.105	36.3504	RPL5;RPS7;FANCM;RPL11;PTEN;RPL35A;ESCO2;RPS26;RPS17;NIPBL;RPS19;PUF60;RPS29;RPL15;RPS10;FGFR2;RPS24;DACT1
Neurodegenerative Disorders	111/744	1.03805e-05	0.00680131	1.49268	17.1294	SCARB2;ATF2;TCERG1;KEAP1;UBE3A;CLU;RIMS2;TBK1;STMN1;SACS;AKT1;NBN;JUNB;FBXO7;MAP3K5;GABARAPL1;SDS;SERPINF1;DYRK1A;MIF;CYP27A1;NCL;SCN8A;PGP;GEMIN4;TXNIP;MATR3;SQSTM1;PSMD12;CFH;ABCB6;IREB2;SLC1A2;ITPR2;MTDH;SPAST;C9;TRPM7;PPARGC1A;TIPARP;MAD2L1BP;CHCHD10;IGF1;EIF2S2;CP;SETX;AIMP1;TPP2;PPT2;FGFR4;CALM2;TAT;WDR45;PTBP1;GM2A;YWHAQ;CASP3;KYNU;GUSB;AHSG;GSTO1;METRN;GAA;PABPC4;SIGMAR1;VPS13A;PAWR;APOA1…
Electrocardiogram abnormal	25/102	1.76259e-05	0.0108267	2.45221	26.8422	RPL5;RPL11;SYNE2;RPS17;RPS19;LMNA;RPL35;RPL15;RPL18;RPS10;SLC19A2;PHYH;RPS7;RPL35A;PTPN11;GTPBP3;RPS26;RPS28;RPS27;RPS29;RPL27;RAF1;SOS1;FXN;RPS24
Electrocardiographic changes	25/103	2.10918e-05	0.0121935	2.4284	26.1457	RPL5;RPL11;SYNE2;RPS17;RPS19;LMNA;CAPN3;RPL35;RPL15;RPL18;RPS10;SLC19A2;PHYH;RPS7;RPL35A;PTPN11;GTPBP3;RPS26;RPS28;RPS27;RPS29;RPL27;RAF1;SOS1;RPS24
Abnormal heart beat	24/99	3.12624e-05	0.0170693	2.42546	25.1595	RPL5;PHYH;RPS7;RPL11;RPL35A;PTPN11;SYNE2;GTPBP3;RPS26;RPS17;RPS28;RPS27;RPS19;RPS29;LMNA;RPL35;RPL27;RPL15;RAF1;SOS1;RPL18;RPS10;RPS24;SLC19A2
ECG abnormality	24/99	3.12624e-05	0.0161709	2.42546	25.1595	RPL5;PHYH;RPS7;RPL11;RPL35A;PTPN11;SYNE2;GTPBP3;RPS26;RPS17;RPS28;RPS27;RPS19;RPS29;LMNA;RPL35;RPL27;RPL15;RAF1;SOS1;RPL18;RPS10;RPS24;SLC19A2
Cardiac conduction abnormality	24/101	4.43285e-05	0.021783	2.37743	23.831	RPL5;PHYH;RPS7;RPL11;RPL35A;PTPN11;SYNE2;GTPBP3;RPS26;RPS17;RPS28;RPS27;RPS19;RPS29;LMNA;RPL35;RPL27;RPL15;RAF1;SOS1;RPL18;RPS10;RPS24;SLC19A2
HIV Coinfection	24/102	5.25448e-05	0.0245909	2.35412	23.1971	HSP90AB1;PTCH1;MAZ;SIGMAR1;TAF9;APOA1;IPO7;RAB11B;YY1;PSMA5;COPS6;PSMB4;GRPEL1;ARHGDIA;PSMD3;PSME4;EIF4EBP1;MDM2;NUP88;HDGF;CCT7;KPNB1;CCT5;SRSF9
Uranostaphyloschisis	48/273	7.58278e-05	0.0338743	1.75912	16.6889	POMT2;RPL5;CDKN1B;FAF1;RPL11;TGFA;HIRA;RPS17;NIPBL;PORCN;CDC45;RPS19;RPL35;DVL3;DGCR8;RPL15;NBN;RPL18;TXNL4A;RPS10;KDM6A;RPS7;USP9X;B3GAT3;PTCH1;RIPK4;RPL35A;PTPN11;ESCO2;RPS26;ASXL1;RBP4;RPS28;MED25;BMP2;RPS27;RPS29;POLR1C;POLR1D;RPL27;IRF6;MAPRE2;RPS24;FGFR2;MBTPS2;RPS23;SNRPB;FGFR1
Reticulocyte count (procedure)	38/201	8.70876e-05	0.0372129	1.89149	17.6828	OTUD4;HBS1L;RNF10;ABCB6;ZFAND6;USP34;MAST1;TESK2;FOXK2;IRS2;CCND3;ARHGAP42;CDH1;COBLL1;NT5DC2;ASCC2;PELO;SPECC1;RBM38;TMEM120B;ARL15;PPP1R21;RIOK3;NFKBIL1;USP3;VPS13A;BAZ1A;CYP27A1;RCL1;EHD3;TFR2;SP1;DNAJA4;STRN;ANP32B;ZFPM1;RCOR1;METAP2
Prostatic Intraepithelial Neoplasias	34/173	9.13204e-05	0.0373957	1.9663	18.2888	TOP2B;SETD2;GRN;SET;CDKN1B;MCM7;PROS1;GSTP1;CTSZ;SLC43A1;PTEN;IRS2;BMI1;NR2C2;CLU;EGFR;RELA;CDH1;LMNA;AKT1;ENPP1;QSOX1;STAT6;IGFBP2;PTOV1;IGF1;CYP7B1;ELL2;MYO1E;MMP14;TMEFF2;DRG1;ANG;SGK1

## Sheet: HFD+AC261066 vs. HFD
Table S3	HFD+AC261066 vs. HFD up-regulated Pathways
			DisGeNet Database
Term	Overlap	P-value	Adjusted P-value	Odds Ratio	Combined Score	Genes
Aase Smith syndrome 2	43635	1.22866e-06	0.0120753	0	0	16.0299	218.161	RPS26;RPS28;RPL11;RPL35;RPS10;RPS24
Abnormality of the genital system	43639	4.2761e-06	0.0210128	0	0	13.2421	163.705	RPS26;RPS28;RPL11;RPL35;RPS10;RPS24
Abnormality of the reproductive system	43639	4.2761e-06	0.0140085	0	0	13.2421	163.705	RPS26;RPS28;RPL11;RPL35;RPS10;RPS24

## Sheet: HFD+AC261066 vs. HFD_B
Table S3	HFD+AC261066 vs. HFD down-regulated Pathways
			DisGeNet Database
Term	Overlap	P-value	Adjusted P-value	Odds Ratio	Combined Score	Genes																																											Liver Cirrhosis, Experimental Genes
Liver Cirrhosis, Experimental	47/800	2.83068e-13	2.782e-09	0	0	3.36676	97.2762	CFD;ALDH1L1;DDC;CERK;FSTL1;WFDC2;LOXL2;DHTKD1;NT5E;LGALS1;C8G;ALDH1B1;IYD;PLAU;SERPINH1;CCL2;CD36;PRODH;GBP2;HAO2;PDGFRB;PRNP;NQO2;ANXA1;GSN;MME;ANXA2;PKLR;MGMT;AGL;ANXA5;CIDEA;FMO1;PSMB9;COL1A1;CYP26A1;COL3A1;COL1A2;PPP1R3B;PLSCR2;GSTA3;COL4A1;IVD;GSTA2;COL5A2;ANGPTL3;PLIN3																																									CFD
Cholestasis	22/314	3.80627e-08	0.00018704	0	0	4.01511	68.5943	ABCC3;SLC22A3;DGAT2;MAOB;MME;AQP8;GBE1;UBA5;AKR1D1;TALDO1;SPG7;CYP7A1;SORL1;PEX26;PKHD1;COL1A1;ALDH1B1;GSTA1;PPARG;HAO2;XDH;ABCD1																																									ALDH1L1
Mitochondrial Diseases	22/383	1.15922e-06	0.0037976	0	0	3.29176	44.991	TRAP1;ECHS1;PDHA1;NDUFB6;TPK1;ACAD9;SPG7;SDHA;SOD2;DHTKD1;CRYZ;AIFM1;ALDH1B1;SCO2;COL4A1;SARDH;SUCLG2;MFN2;ROPN1L;NDUFV1;ISCU;PDK1																																									DDC
Ehlers-Danlos syndrome type 1	43561	1.32986e-06	0.00326746	0	0	38.2044	516.922	COL1A1;COL3A1;COL1A2;COL5A2																																									CERK
Glycinuria	43598	1.80357e-06	0.00354509	0	0	22.041	291.509	ALDH4A1;PCCA;GLDC;IVD;PRODH																																									FSTL1
Osteoarthrosis Deformans	32417	3.10814e-06	0.00509114	0	0	6.51211	82.5833	GSTK1;TRAP1;PDHA1;COL1A2;PLS3;PPARG;ACO1;SDHA;SOD2;NDUFV1																																									WFDC2
HYPERGLYCINURIA (disorder)	43600	4.08894e-06	0.00574088	0	0	19.1022	237.005	ALDH4A1;PCCA;GLDC;IVD;PRODH																																									LOXL2
Marfan Syndrome	26543	4.378e-06	0.00537837	0	0	7.16332	88.3877	MMP12;COL1A1;COL3A1;ANGPT2;COL1A2;SLC33A1;PPARG;SOD2;FBLN5																																									DHTKD1
Obesity	61/1960	5.70998e-06	0.0062353	0	0	1.78352	21.533	ALDH1L1;ACSM3;GLDC;GBE1;TNC;SLC2A2;VLDLR;ROBO1;SLC16A7;ROPN1L;CD36;PDK1;GSTK1;TLE3;ANXA1;DGAT2;MME;ACOT11;THEMIS;AR;GPRC5B;PPP1R3B;COL4A1;SUCLG2;PLIN3;COL6A3;PPARG;XPR1;GAS7;CFD;SLC22A3;ECHS1;GSTT1;SPG7;CYP7A1;MFN2;CCL2;GPC4;XDH;BCHE;NTRK2;GCKR;ANGPT2;SLC33A1;GFPT1;CIDEA;LNPEP;FMO3;SOD2;SORL1;EHD1;COL1A1;MSRA;ALDH6A1;GSTA4;GSTA3;CCNG2;CHPT1;THRSP;CCDC3;FGFR3																																									NT5E
Congenital aneurysm of ascending aorta	21033	6.22402e-06	0.00611697	0	0	8.04303	96.4126	COL1A1;COL3A1;COL1A2;COL4A1;ABCC6;COL5A2;PPARG;FBLN5																																									LGALS1
Non-alcoholic Fatty Liver Disease	19/333	6.89655e-06	0.00616175	0	0	3.26975	38.8593	SLC22A3;GSTM2;GCKR;ANGPT2;SLC2A2;GSTT1;SOD2;LOXL2;CRYZ;COL1A1;PPP1R3B;GSTA1;CCL2;PPARG;CD36;GPC4;ATG7;ABCD1;XPR1																																									C8G
Ketotic hypoglycemia	15523	7.40085e-06	0.00606129	0	0	9.5511	112.836	PFKL;PCCA;GBE1;AGL;IVD;SLC2A2;PYGL																																									ALDH1B1
Drug-Induced Liver Disease	20/376	1.1163e-05	0.00843923	0	0	3.04822	34.7586	GSTK1;GSTM2;GSN;DGAT2;ANXA2;COL14A1;EDEM1;UBA5;TALDO1;GSTT1;FMO3;SOD2;SORL1;ROBO1;CRYZ;COL3A1;AIFM1;CCL2;PPARG;HAO2																																									IYD
Fatty Liver	22/442	1.15831e-05	0.00813131	0	0	2.85236	32.4199	ABCC3;GCKR;DGAT2;SLC2A2;VLDLR;SOD2;KHK;AR;MSRA;COL3A1;LGALS1;SESN3;PPP1R3B;PLAU;ANGPTL3;MFN2;CCL2;PPARG;CHPT1;CD36;ATG7;XPR1																																									PLAU
Ischemia	10/103	1.28936e-05	0.00844788	0	0	5.56375	62.641	ANXA1;ANGPT2;PLAU;ANXA5;SERPINH1;CCL2;ITGAV;PPARG;SOD2;XDH																																									SERPINH1
Ehlers-Danlos Syndrome	10/104	1.40474e-05	0.00862861	0	0	5.51025	61.5664	COL1A1;AR;COL3A1;COL1A2;EDA;COL4A1;COL5A2;ABCC6;COL6A3;FBLN5																																									CCL2
Soft skin	43604	1.49483e-05	0.00864187	0	0	15.0807	167.56	COL1A1;COL3A1;EDA;COL1A2;COL5A2																																									CD36
Velvety skin	43604	1.49483e-05	0.00816176	0	0	15.0807	167.56	COL1A1;COL3A1;EDA;COL1A2;COL5A2																																									PRODH
Generalized hypotonia	27/632	1.90952e-05	0.00987727	0	0	2.44822	26.6026	MIPEP;GCDH;ECHS1;LAMA2;GLDC;GBE1;UBA5;VLDLR;DHTKD1;AIFM1;SERPINH1;GPC4;PRODH;NDUFV1;PDHA1;TPK1;GPT2;MCCC1;SLC33A1;ACAD9;GFPT1;SDHA;COL1A1;ALDH6A1;COL1A2;SCO2;COL6A3																																									GBP2
Thin skin	24685	2.1115e-05	0.0103759	0	0	6.84258	73.6639	PDGFRB;COL1A1;COL3A1;EDA;COL1A2;COL5A2;PPARG;PEPD																																									HAO2
Hypertensive disease	44/1309	2.26487e-05	0.0105996	0	0	1.92627	20.6023	SLC22A3;ACSM3;TNC;SLC2A2;GSTT1;CYP7A1;FBLN2;CRYZ;PKHD1;PPP3R1;NT5E;LGALS1;MFN2;CCL2;ITGAV;CD36;ATG7;XDH;CORIN;PDGFRB;GSTK1;GSTM2;ANXA1;ANGPT2;MME;AGXT2;SLC33A1;ANXA5;ABCC6;FMO3;SOD2;SORL1;COL1A1;MMP12;AR;COL3A1;APPBP2;COL4A1;GSTA1;OGN;SARDH;PPARG;ACO1;SLC26A4																																									PDGFRB
TARSAL-CARPAL COALITION SYNDROME	12/164	3.22015e-05	0.0143853	0	0	4.19317	43.372	AR;NTRK2;ANXA1;PLAU;ERBB4;MGMT;SUB1;GSTA1;GSTT1;UPP2;SPG7;FGFR3																																									PRNP
Fibrosis, Liver	24/544	3.3587e-05	0.0143519	0	0	2.52823	26.0443	SLC22A3;GCKR;ANXA1;COL14A1;AGL;SLC33A1;TNC;TALDO1;GSTT1;PYGL;FBLN5;ROBO1;COL1A1;CYP26A1;NT5E;COL3A1;LGALS1;COL1A2;PLAU;COL5A2;SERPINH1;CCL2;PPARG;SLC25A5																																									NQO2
Congestive heart failure	33/883	3.45516e-05	0.0141489	0	0	2.1417	22.0018	CFD;TNC;PEBP1;FSTL1;FBLN5;CRYZ;PKHD1;P2RY4;ERBB4;MFN2;CCL2;CD36;XDH;CORIN;PDK1;GSN;ANGPT2;MME;ANXA2;AGXT2;SLC33A1;ACAD9;ANXA5;ABCC6;CIDEA;SOD2;COL1A1;MMP12;COL3A1;COL1A2;OGN;PPARG;CHPT1																																									ANXA1
Cigarette-paper scars	43529	5.13273e-05	0.0201778	0	0	34.384	339.62	COL1A1;COL3A1;COL5A2																																									GSN
Malignant neoplasm of pancreas	55/1845	5.83617e-05	0.0220607	0	0	1.70833	16.6542	COL14A1;TNC;PEBP1;MAGT1;HNMT;ROBO1;LGALS1;PLAU;ANXA8;ITGAV;TEAD1;SLC39A4;PDK1;PDGFRB;ABCC3;GSTK1;MME;ANXA2;ANXA5;ABCC6;MMP12;AR;SUB1;COL6A3;PPARG;SLC22A3;RAMP3;UBA5;GSTT1;FSTL1;FBLN2;FAM129B;CRYZ;NT5E;ALDH1B1;ERBB4;GPC1;CCL2;SMYD3;PRNP;NTRK2;NQO2;GCKR;GSN;ANGPT2;PKLR;OSBPL5;MGMT;SLC33A1;GFPT1;SOD2;CCNG2;ACO1;SLC28A1;FGFR3																																									MME
Hypoglycemia	14/231	5.85774e-05	0.0213222	0	0	3.47313	33.8462	GCDH;AGL;MCCC1;ACAD9;SLC2A2;PYGL;SOD2;ROBO1;PCCA;CRYL1;CHPT1;CD36;GPC4;NDUFV1																																									ANXA2
Steatohepatitis	24/568	6.61818e-05	0.0232298	0	0	2.42141	23.3014	GCKR;ANXA1;DGAT2;EDEM1;ACAD9;SLC2A2;VLDLR;SOD2;KHK;COL1A1;AR;MSRA;COL3A1;LGALS1;SESN3;PPP1R3B;ANGPTL3;MFN2;CCL2;PPARG;CHPT1;CD36;XPR1;CERS2																																									PKLR
Liver diseases	25/605	6.67056e-05	0.0226063	0	0	2.36804	22.7692	DDC;GBE1;AKR1D1;CYP7A1;PEX26;PKHD1;ALDH1B1;ERBB4;CCL2;CD36;TEAD1;ABCD1;IVNS1ABP;ABCC3;BCHE;ANXA1;ANGPT2;ANXA2;MGMT;GPT2;SOD2;COL3A1;COL1A2;SUB1;PPARG																																									MGMT
Hyperextensible skin	15128	7.26234e-05	0.0237914	0	0	8.38633	79.9236	PDGFRB;COL1A1;COL3A1;COL1A2;COL5A2;FGFR3																																									AGL
Pulmonary Fibrosis	20/431	7.6784e-05	0.024343	0	0	2.65924	25.195	CFD;ANXA1;ANXA5;TNC;FSTL1;LOXL2;COL1A1;MMP12;COL3A1;LGALS1;COL1A2;PLAU;IVD;MFN2;CCL2;PPARG;TMBIM6;CD36;ATG7;PDK1																																									ANXA5
Carcinoma, Transitional Cell	19/398	7.98428e-05	0.0245217	0	0	2.73574	25.813	PDGFRB;GSTK1;SLC22A3;GSTM2;ANXA1;GSN;ANXA2;GSTT1;FBLN5;AR;LGALS1;PLAU;COL4A1;ERBB4;SUB1;GSTA1;SFXN1;UPP2;FGFR3																																									CIDEA
Bladder Neoplasm	40/1216	8.77874e-05	0.0261447	0	0	1.88509	17.6078	SLC22A3;LAMA2;LOXL4;GSTT1;FBLN5;CRYZ;NT5E;LGALS1;PLAU;ERBB4;CCL2;SMYD3;TEAD1;PDGFRB;ABCC3;GSTK1;GSTM2;NQO2;ANXA1;GSN;MME;MGMT;PGAM1;AGL;ANXA5;SOD2;PDRG1;MMP12;AR;PPM1B;COL1A2;SUB1;GSTA1;COL5A2;SARDH;SFXN1;PPARG;CHPT1;FGFR3;CERS2																																									FMO1
Muscle Weakness	17/338	0.000100933	0.0291757	0	0	2.88228	26.52	PRNP;GBE1;AGL;SLC33A1;ACAD9;GFPT1;SDHA;COL1A1;AR;COL1A2;COL4A1;MFN2;COL6A3;CCL2;SLC26A4;NDUFV1;ISCU																																									PSMB9
Bowel diverticula	43530	0.000101325	0.0284521	0	0	28.6533	263.529	COL1A1;COL5A2;FBLN5																																									COL1A1
Bowel diverticulosis	43530	0.000101325	0.0276618	0	0	28.6533	263.529	COL1A1;COL5A2;FBLN5																																									CYP26A1
Glycogen Storage Disease Type III	43530	0.000101325	0.0269142	0	0	28.6533	263.529	AGL;GBE1;PYGL																																									COL3A1
Molluscoid pseudotumors	43530	0.000101325	0.0262059	0	0	28.6533	263.529	COL1A1;COL3A1;COL5A2																																									COL1A2
Mouth Neoplasms	10/131	0.00010252	0.0258351	0	0	4.37455	40.1822	ANXA1;ANXA2;PLAU;MGMT;PGAM1;ANXA5;TNC;CCL2;GSTT1;SOD2																																									PPP1R3B
Hepatomegaly	18/372	0.000103556	0.0254437	0	0	2.7729	25.4425	PDGFRB;ABCC3;GCDH;AGL;AKR1D1;TALDO1;PYGL;PEPD;PEX26;PKHD1;CLCN7;PCCA;ALDH1B1;MFN2;PPARG;GPC4;SLC39A4;XPR1																																									PLSCR2
Alcoholic Liver Diseases	30895	0.000109169	0.0261685	0	0	5.45777	49.7891	GSTK1;ALDH1B1;CCL2;PPARG;GSTT1;VLDLR;SOD2;ABCD1																																									GSTA3
Dyslipidemias	13/215	0.000109613	0.0256494	0	0	3.46505	31.5963	GSTK1;GCKR;DGAT2;ANGPT2;ACSM3;SOD2;CYP7A1;AR;MSRA;ANGPTL3;PPARG;CD36;XPR1																																									COL4A1
Cardiomyopathies	21/479	0.000113562	0.0259555	0	0	2.5124	22.8205	MIPEP;GSN;ANGPT2;GBE1;AGL;ACAD9;THEMIS;PYGL;SOD2;EHD1;COL3A1;PCCA;SCO2;COL4A1;SARDH;MFN2;CCL2;PPARG;GPC4;SLC25A5;XDH																																									IVD
Cardiovascular Diseases	29/786	0.000130251	0.0290933	0	0	2.11437	18.9152	TNC;SLC2A2;GSTT1;CYP7A1;FBLN5;ROBO1;PLAU;SERPINH1;CCL2;CD36;XDH;GSTK1;BCHE;ANXA1;ANGPT2;AGXT2;SLC33A1;ANXA5;ABCC6;LNPEP;SOD2;SORL1;MMP12;MSRA;COL5A2;ANGPTL3;COL6A3;PPARG;CERS2																																									GSTA2
Endometriosis	28/748	0.000133961	0.0292571	0	0	2.14517	19.1305	CFD;MAOB;TNC;LOXL4;GSTT1;MAGT1;LGALS1;PLAU;SLC16A6;CCL2;ITGAV;CD36;GSTK1;NTRK2;GSTM2;ANXA1;ANGPT2;MME;ANXA2;SLC33A1;FMO2;SOD2;COL1A1;MMP12;AR;CYP26A1;SUCLG2;PPARG																																									COL5A2
Liver carcinoma	90/3592	0.000151127	0.0322887	0	0	1.43586	12.6318	SAMD9L;ALDH1L1;SH2D4A;PEBP1;SLC2A2;MAGT1;PYGL;VLDLR;ROBO1;LOXL2;UFL1;IMMP2L;LGALS1;AIFM1;PLAU;ITGAV;CD36;TEAD1;ABCD1;SLC39A4;PDGFRB;ABCC3;GSTK1;ANXA1;MME;ANXA2;PGAM1;ANXA5;TALDO1;SND1;MMP12;AR;ARHGEF9;SCO2;SUB1;ANGPTL3;PLIN3;PPARG;SLC25A5;XPR1;SLC22A3;DDX6;DDC;ECHS1;LAMA2;GSTT1;SPG7;FSTL1;CYP7A1;FBLN5;CRYZ;PKHD1;NT5E;UGP2;ERBB4;GPC1;MFN2;CCL2;SMYD3;ATG7;HAO2;NTRK2;GSTM2;NQO2;GSN;ANGPT2;PKLR;MGMT;…																																									ANGPTL3
Pancreatic carcinoma	54/1868	0.000152376	0.0318627	0	0	1.65661	14.5603	TNC;PEBP1;MAGT1;HNMT;ROBO1;LGALS1;PLAU;ANXA8;ITGAV;TEAD1;SLC39A4;PDK1;PDGFRB;ABCC3;GSTK1;MME;ANXA2;ANXA5;ABCC6;MMP12;AR;SUB1;COL6A3;PPARG;SLC22A3;RAMP3;UBA5;GSTT1;FSTL1;FBLN2;FAM129B;CRYZ;NT5E;ALDH1B1;ERBB4;GPC1;CCL2;SMYD3;PRNP;NTRK2;NQO2;GCKR;GSN;ANGPT2;PKLR;OSBPL5;MGMT;SLC33A1;GFPT1;SOD2;CCNG2;ACO1;SLC28A1;FGFR3																																									PLIN3
Dementia, familial British	43531	0.000175025	0.0358363	0	0	24.56	212.458	PRNP;GSN;GPC1
Ehlers-Danlos Syndrome, Type IV	43531	0.000175025	0.035105	0	0	24.56	212.458	COL1A1;COL3A1;COL1A2
Absence of scalp hair	43531	0.000175025	0.0344029	0	0	24.56	212.458	COL3A1;MFN2;SLC39A4
Loss of scalp hair	43531	0.000175025	0.0337283	0	0	24.56	212.458	COL3A1;MFN2;SLC39A4
Hepatitis, Toxic	16/324	0.000197921	0.0374071	0	0	2.82996	24.1328	GSTM2;GSN;DGAT2;ANXA2;COL14A1;EDEM1;UBA5;TALDO1;GSTT1;FMO3;SOD2;SORL1;COL3A1;AIFM1;CCL2;HAO2
Chemical and Drug Induced Liver Injury	16/324	0.000197921	0.0367013	0	0	2.82996	24.1328	GSTM2;GSN;DGAT2;ANXA2;COL14A1;EDEM1;UBA5;TALDO1;GSTT1;FMO3;SOD2;SORL1;COL3A1;AIFM1;CCL2;HAO2
Chemically-Induced Liver Toxicity	16/324	0.000197921	0.0360217	0	0	2.82996	24.1328	GSTM2;GSN;DGAT2;ANXA2;COL14A1;EDEM1;UBA5;TALDO1;GSTT1;FMO3;SOD2;SORL1;COL3A1;AIFM1;CCL2;HAO2
Drug-Induced Acute Liver Injury	16/324	0.000197921	0.0353667	0	0	2.82996	24.1328	GSTM2;GSN;DGAT2;ANXA2;COL14A1;EDEM1;UBA5;TALDO1;GSTT1;FMO3;SOD2;SORL1;COL3A1;AIFM1;CCL2;HAO2
Degenerative polyarthritis	33/975	0.000224349	0.0393733	0	0	1.93961	16.2972	COL14A1;TNC;FSTL1;LOXL2;LGALS1;PLAU;PLS3;CCL2;ROPN1L;CD36;B4GALNT3;NDUFV1;GSTK1;TRAP1;PDHA1;ANXA2;OMD;ANXA5;LNPEP;SDHA;SOD2;COL1A1;MMP12;CLCN7;AR;COL3A1;COL1A2;GSTA1;COL5A2;PPARG;ACO1;PAM;FGFR3
Malignant neoplasm of urinary bladder	37/1143	0.000224416	0.0386941	0	0	1.85507	15.5863	SLC22A3;LAMA2;LOXL4;GSTT1;FBLN5;CRYZ;NT5E;LGALS1;PLAU;ERBB4;CCL2;SMYD3;TEAD1;PDGFRB;ABCC3;GSTK1;GSTM2;ANXA1;GSN;MGMT;PGAM1;AGL;SOD2;PDRG1;MMP12;AR;PPM1B;COL1A2;SUB1;GSTA1;COL5A2;SARDH;SFXN1;PPARG;CHPT1;FGFR3;CERS2
Hepatitis, Drug-Induced	16/328	0.000227277	0.0385118	0	0	2.79544	23.4519	GSTM2;GSN;DGAT2;ANXA2;COL14A1;EDEM1;UBA5;TALDO1;GSTT1;FMO3;SOD2;SORL1;COL3A1;AIFM1;CCL2;HAO2
Heart failure	29/814	0.000234867	0.0391233	0	0	2.04164	17.0609	CFD;TNC;PEBP1;FSTL1;FBLN5;ERBB4;MFN2;CCL2;CD36;XDH;CORIN;PDK1;GCKR;GSN;ANGPT2;MME;ANXA2;SLC33A1;ACAD9;ANXA5;ABCC6;CIDEA;SOD2;COL1A1;MMP12;COL1A2;OGN;PPARG;CHPT1
Parkinson Disease	35/1063	0.000243176	0.0398322	0	0	1.88686	15.7019	HCN3;DDC;MAOB;TCHH;PEBP1;GSTT1;HNMT;CRYZ;PHYHD1;SLC16A7;CCL2;GPC4;ATG7;GSTK1;TRAP1;BCHE;PRNP;GSTM2;NQO2;MGMT;MCCC1;ACAD9;ANXA5;GFPT1;TALDO1;SLC50A1;SOD2;AR;MSRA;GSTA4;DNAJC5;PPARG;ACO1;PAM;XPR1
Coronary Artery Disease	33/980	0.000246058	0.0396436	0	0	1.92971	16.0358	SLC22A3;RAMP3;COL14A1;TNC;GSTT1;PEPD;CYP7A1;CRYZ;ALDH1B1;SERPINH1;CCL2;CD36;GSTK1;BCHE;NTRK2;GSTM2;ANXA1;ANGPT2;ANXA2;SLC33A1;ANXA5;ABCC6;RPA1;SOD2;PAFAH2;MMP12;AR;COL3A1;COL4A1;SUB1;ANGPTL3;PPARG;SLC26A4
Liver Failure	11/175	0.000262623	0.04163	0	0	3.60213	29.6988	GSTK1;ALG6;PLAU;GBE1;ACAD9;AKR1D1;TALDO1;GSTT1;PPARG;NDUFV1;PEX26
Dementia, familial Danish	43532	0.000276419	0.0431213	0	0	21.49	176.08	PRNP;GSN;GPC1
Adrenoleukodystrophy	10/148	0.000278976	0.0428403	0	0	3.87207	31.6905	GSTK1;DGAT2;ANXA2;GSTA1;CCL2;GSTT1;VLDLR;SOD2;ABCD1;PEX26
Right Middle Cerebral Artery Infarction	12540	0.000288562	0.0436306	0	0	8.42744	68.6887	PLAU;SERPINH1;CCL2;SOD2;XDH
Embolic Infarction, Middle Cerebral Artery	12540	0.000288562	0.0429695	0	0	8.42744	68.6887	PLAU;SERPINH1;CCL2;SOD2;XDH
Thrombotic Infarction, Middle Cerebral Artery	12540	0.000288562	0.0423281	0	0	8.42744	68.6887	PLAU;SERPINH1;CCL2;SOD2;XDH
Left Middle Cerebral Artery Infarction	12540	0.000288562	0.0417057	0	0	8.42744	68.6887	PLAU;SERPINH1;CCL2;SOD2;XDH
Middle Cerebral Artery Embolus	12540	0.000288562	0.0411012	0	0	8.42744	68.6887	PLAU;SERPINH1;CCL2;SOD2;XDH
Middle Cerebral Artery Syndrome	12540	0.000288562	0.0405141	0	0	8.42744	68.6887	PLAU;SERPINH1;CCL2;SOD2;XDH
Middle Cerebral Artery Thrombosis	12540	0.000288562	0.0399435	0	0	8.42744	68.6887	PLAU;SERPINH1;CCL2;SOD2;XDH
Hernia, Inguinal	9/123	0.000311065	0.0424604	0	0	4.19317	33.8619	COL1A1;AR;COL3A1;COL1A2;SHPK;COL5A2;SERPINH1;GPC4;FBLN5
Aneurysm	10/151	0.000327738	0.0441234	0	0	3.79514	30.4495	COL1A1;MMP12;COL3A1;COL1A2;ANGPT2;ACSM3;PLAU;SLC33A1;CCL2;FBLN5
Decreased platelet count	10/151	0.000327738	0.0435272	0	0	3.79514	30.4495	PDGFRB;PCCA;PLAU;IVD;ACAD9;TALDO1;HPS5;CD36;PEPD;XPR1
Thrombocytopenia	16/340	0.000339148	0.044442	0	0	2.69678	21.5448	PDGFRB;BCHE;MME;MGMT;ACAD9;TALDO1;HPS5;PEPD;TROVE2;PCCA;PLAU;IVD;CD36;XDH;SLC28A1;XPR1
Myocardial Ischemia	19/447	0.000351653	0.0454742	0	0	2.43585	19.372	GSTM2;GCKR;PDHA1;SLC33A1;ANXA5;ABCC6;PEBP1;GSTT1;SOD2;PPP3R1;ALDH6A1;PPM1B;GSTA1;COL5A2;CCL2;PPARG;CD36;GBP2;XPR1
Acidosis, Lactic	11/182	0.000367603	0.0469196	0	0	3.46359	27.3918	MIPEP;PPM1B;PDHA1;SLC47A1;PCCA;SCO2;TPK1;ACAD9;SDHA;NDUFV1;ISCU
Chronic Kidney Diseases	17/379	0.000388344	0.0489314	0	0	2.57048	20.1876	GSTK1;GCKR;SLC47A1;ANGPT2;SLC33A1;ANXA5;TNC;GSTT1;SOD2;WFDC2;PKHD1;NT5E;CCL2;PPARG;CD36;XDH;CERS2
Myocardial Infarction	32/965	0.000399198	0.0496622	0	0	1.90032	14.872	TNC;PEBP1;GSTT1;VLDLR;FSTL1;PLAU;ERBB4;MFN2;CCL2;CD36;ATG7;TEAD1;NTRK2;GSTM2;GCKR;GSN;ANGPT2;SLC33A1;ANXA5;SOD2;COL1A1;MMP12;AR;MSRA;COL3A1;COL4A1;IVD;COL5A2;OGN;PPARG;SLC26A4;FGFR3
