# Supplementary material for: A retinoic acid receptor β2 agonist attenuates transcriptome and metabolome changes underlying nonalcohol-associated fatty liver disease
Source: J Biol Chem. 2021 Oct 21;297(6):101331. doi: 10.1016/j.jbc.2021.101331 (PMC8626588; doi:10.1016/j.jbc.2021.101331)
Supplement: Supplemental Table S4 [file mmc4.xlsx]

## Sheet: HFD vs. Soltis
Table S4
Common transcripts in the HFD/chow and Soltis et al., 2017
HFD vs. Chow gene	Log2 fold change
Lgals1	1.71086
Osbpl3	1.32553
Anxa2	1.22579
Cd36	1.17933
Pklr	1.17424
Cyp2b9	1.16262
Acss3	1.051
Ces2e	0.999059
Aldh1a1	0.957474
Gstt1	0.955457
Nat8	0.890699
Fabp2	0.887931
4931406C07Rik	0.871092
Aldh3a2	0.847867
Car3	0.846811
Tsc22d1	0.818806
Ces2g	0.802037
Agxt2	0.800245
Stat1	0.761307
Gbe1	0.735052
Col6a3	0.696606
Gpd2	0.695597
Dhrs7	0.692045
Ces1d	0.691822
Gamt	0.690037
Thbs1	0.689347
Slc12a7	0.686684
Mgll	0.685631
Napsa	0.670769
Acad10	0.66496
Ifit2	0.657226
Ociad2	0.653412
Ggct	0.651398
Ddah1	0.607893
Lonp2	0.599414
Acot4	0.595429
Akr1d1	0.592303
Gckr	0.590282
Tpk1	0.580871
Fmo1	0.569638
Adcy7	0.568787
Ido2	0.568773
Plin2	0.56837
Hpgd	0.563847
Acat1	0.559323
Khk	0.556149
Mipep	0.547297
Rtn4	0.545184
Hadh	0.535798
Tgm2	0.533362
Irgm1	0.529373
Rgn	0.526248
Suclg2	0.525318
Pkm	0.524547
Inmt	0.518526
Hsd17b12	0.516406
Pls3	0.516275
Col1a1	0.495057
Cryz	0.488858
Pygl	0.482527
Bphl	0.481254
Mlxipl	0.480156
Fggy	0.479004
Ces2c	0.474331
Hao1	0.472035
Ikbke	0.464807
Gulo	0.460779
Ifi204	0.460039
Cd22	0.457664
Akr1c6	0.447357
Fabp1	0.441887
Fasn	0.434249
Pctp	0.431553
Gstk1	0.429599
Abcc6	0.427065
Acy3	0.422231
Acsl1	0.409591
Maob	0.407546
Anxa11	0.405617
Dpys	0.397339
Suox	0.392665
Anxa5	0.386954
Kmo	0.378366
Prodh	0.373494
Cyp2c29	0.372607
Nans	0.370946
Echdc3	0.368733
Sec14l2	0.367024
Atpif1	0.359262
Vwa5a	0.35793
Ddx58	0.356363
Isoc1	0.341862
Anxa4	0.34128
Abcd3	0.339199
Gstz1	0.338997
Cars2	0.332362
Slc25a10	0.330815
Tet2	0.324856
Pgd	0.322397
Pcbd1	0.321489
Hsd11b1	0.320203
Tln1	0.302842
Tpmt	0.301319
Galm	0.296189
Thoc5	0.295411
Pebp1	0.289732
Uroc1	0.286923
Dhrs1	0.286703
9130011E15Rik	0.285993
Bcar3	0.284186
Glb1l	0.283253
Bbox1	0.277526
Sec22b	0.274672
Decr1	0.274201
Aco1	0.273059
Cyfip1	0.270891
Msra	0.26689
Idh1	0.266606
Glo1	0.265136
Lipa	0.261068
Sar1b	0.259996
Rpap1	0.258352
Tmbim6	0.250158
Hsd17b4	0.247678
Sec16b	0.233188
Immt	0.228874
Acot13	0.222115
Hmgcl	0.21114
Tst	0.207291
Pmm2	0.197029
Slmap	-0.141057
Atp6v0d1	-0.161197
Larp4	-0.180667
Apoh	-0.182467
Hspa9	-0.194671
Fbl	-0.200852
Prpf4	-0.206061
Fech	-0.207021
Slc27a2	-0.208197
Mocs2	-0.210345
Wdr5	-0.212808
Dstn	-0.21447
Mttp	-0.214788
Hdlbp	-0.217471
Xpo7	-0.217479
Taf9	-0.222311
Ctsa	-0.224023
Arpc2	-0.224494
Cd99l2	-0.226083
Snx2	-0.227336
Mtch2	-0.229213
Fbxo7	-0.238463
Ranbp2	-0.24205
Nags	-0.251812
Napa	-0.254489
Pten	-0.254508
Cct8	-0.261011
Gss	-0.262922
Stxbp5	-0.267182
Ftsj3	-0.268076
St13	-0.268324
Tmx4	-0.272078
Tcp1	-0.273248
Dpp7	-0.274172
Ktn1	-0.274602
Clpp	-0.280663
Gba	-0.280935
Edem2	-0.284407
Plec	-0.28516
Por	-0.286002
Cct5	-0.289141
Arhgdia	-0.289476
Plg	-0.292742
Npc1	-0.29472
Brwd3	-0.299745
Jagn1	-0.300733
Ctsh	-0.303306
Lig1	-0.305194
Rela	-0.309997
Scpep1	-0.314238
Grsf1	-0.314719
Gm2a	-0.320458
Setd3	-0.322021
Psma7	-0.322747
Cops2	-0.329465
Cyp8b1	-0.330647
Ubap1	-0.332089
Metap1	-0.332234
Phyh	-0.332309
Gne	-0.333001
Cct2	-0.333555
Enpp1	-0.338474
Psmd3	-0.340353
Kynu	-0.341604
Bag4	-0.351169
Cebpb	-0.357226
Ctsz	-0.358757
Actn4	-0.36009
Nomo1	-0.362797
Slc1a2	-0.363542
Nop56	-0.367516
Dazap1	-0.368777
Rbp4	-0.373909
Naga	-0.393385
Clu	-0.403296
Cbs	-0.404455
Lpin2	-0.40513
Hsp90ab1	-0.405338
Baiap2l1	-0.413768
Pdlim1	-0.418625
Akr1c19	-0.419349
Mvp	-0.419972
Zhx3	-0.421601
Cp	-0.431729
Zfp622	-0.434469
Taf5	-0.436145
Ccbl2	-0.438184
Fbp1	-0.446701
Gstt2	-0.450697
Serpina1d	-0.453295
Sqstm1	-0.45379
Lhpp	-0.457987
Reps1	-0.461806
Plaa	-0.472465
Ppat	-0.481543
Rpl37a	-0.482425
Gys2	-0.486387
Fh1	-0.488273
Ehhadh	-0.491794
Ephx1	-0.498872
Serpina3k	-0.500802
Cyp27a1	-0.515586
Rps5	-0.521443
Pdia5	-0.528792
Arg1	-0.5291
Ugt2b35	-0.538817
Hgd	-0.55019
Cobll1	-0.570415
Creg1	-0.570856
Apoa1	-0.576309
Eif5	-0.580965
C3	-0.595434
Agxt	-0.601659
Sds	-0.602031
Hnf4a	-0.616139
Hip1r	-0.617956
Mug1	-0.632416
Gaa	-0.635291
Tgm1	-0.639311
Gnmt	-0.645483
Gls2	-0.655837
Cyp7b1	-0.657319
Fetub	-0.661281
Ugt2b1	-0.666045
Myh10	-0.676942
Dmrt2	-0.685485
Unc13b	-0.687991
Itih2	-0.688865
Cps1	-0.693887
Psmd9	-0.700402
Cth	-0.710389
Cyp2c44	-0.726873
Ces2a	-0.765723
Ass1	-0.786326
Cdh1	-0.833053
Tat	-0.859779
Nlrp12	-0.86257
Tm7sf2	-0.869298
Asl	-0.891631
C8b	-0.9335
Cyp4a14	-0.99943
Agxt2l1	-1.01203
Csad	-1.04548
Cyp4a10	-1.06811
Got1	-1.07396
Slc7a2	-1.12027
Ugt1a9	-1.20593
Egfr	-1.2328
Serpina1e	-1.23632
Gstp1	-1.2949
Cyp3a11	-1.29515
Pck1	-1.29871
