# Supplementary material for: A retinoic acid receptor β2 agonist attenuates transcriptome and metabolome changes underlying nonalcohol-associated fatty liver disease
Source: J Biol Chem. 2021 Oct 21;297(6):101331. doi: 10.1016/j.jbc.2021.101331 (PMC8626588; doi:10.1016/j.jbc.2021.101331)
Supplement: Supplemental Table S5 [file mmc5.xlsx]

## Sheet: Sheet1
Table S5
Liver metabolites					HFD/chow			HFD+AC261066/HFD
Compound Name	Formula	Mass	RT	mode	p value	Fold change		p value	Fold change
1,25-Dihydroxyvitamin D3	C27 H44 O3	416.315		anp neg	0.0112154	3.55425		0.0421247	0.433606
1,2-Didecanoyl-glycerol (10:0)	C23 H44 O5	400.323		C18 pos	0.54595	1.07442		0.330568	0.885978
1,2-Dimyristoyl-sn-glycero-3-phosphate	C31 H61 O8 P	592.415		C18 pos	0.266174	0.601235		0.133318	2.55088
1,2-Dioctanoyl-SN-glycerol	C19 H36 O5	344.259		C18 pos	0.869056	1.02981		0.569742	0.898123
1,2-Dipalmitin	C35 H68 O5	568.5		anp pos	0.255927	0.719106		0.366187	1.20742
1,3-Bisphosphoglyceric acid	C3 H8 O10 P2	265.959		anp pos	0.0945941	1.64248		0.209715	0.749626
1,3-Diaminopropane	C3 H10 N2	74.0842		C18 pos	0.0932239	0.546572		0.597151	1.40467
10-formyldihydrofolate(10-F-DHF)	C20 H21 N7 O7	471.151		anp neg	0.00117586	0.479139		0.789227	0.927853
10-Hydroxydecanoate	C10 H20 O3	188.143		C18 pos	0.0210735	0.48463		0.45047	1.13059
11-Dehydrocorticosterone	C21 H28 O4	344.188		C18 pos	0.0378675	1.30416		0.556151	0.919024
11-Dodecenoic acid	C12 H22 O2	198.162		C18 pos	0.470854	1.02347		0.998185	1.00006
12-Heneicosenoic acid	C21 H40 O2	324.301		C18 pos	0.707923	1.01334		0.802392	1.00743
12-HEPE	C20 H30 O3	318.224		anp neg	0.00325366	2.2507		0.923712	1.01816
12-Hydroxydodecanoic Acid	C12 H24 O3	216.172		C18 neg	0.860053	1.02397		0.892815	1.01714
12-Tridecenoic acid	C13 H24 O2	212.177		C18 pos	0.869877	1.006		0.588759	1.02049
13,16-Docosadienoic acid	C22 H40 O2	336.308		C18 pos	0.0437228	0.961767		0.359248	1.0165
14-Tricosenoic acid	C23 H44 O2	352.332		C18 pos	0.0458813	0.875574		0.271664	1.0794
16:0 Lyso PA	C19 H39 O7 P	410.251		anp pos	0.0837915	0.627194		0.591717	1.1294
16:0 Lyso PG	C22 H45 O9 P	484.284		anp pos	0.699212	1.11522		0.0305437	1.70702
17beta-estradiol 3-sulfate	C18 H24 O5 S	352.13		anp neg	0.014007	0.604911		0.643681	1.11383
18-HETE	C20 H32 O3	320.237		anp pos	0.0861042	1.29326		0.590912	1.10942
1-Hexadecyl-2-methylglycero-3 PC	C25 H54 N O6 P	495.344		C18 pos	0.420594	1.43482		0.0429058	2.10863
1Î±,25-dihydroxy-23-thiavitamin D3	C26 H42 O3 S	434.297		anp pos	0.0167216	0.698069		0.0225133	1.37392
1-Lauroyl-rac-glycerol	C15 H30 O4	274.21		anp pos	0.478384	1.09096		0.00104537	0.651805
1-Linoleoylglycerophosphocholine	C27 H53 N O7 P	534.354		anp pos	0.0854185	0.790318		0.622217	0.941797
1-methyl-nicotinamide	C7 H8 N2 O	136.062		anp pos	0.0975185	1.56177		0.0306179	0.55778
1-Monomyristin	C17 H34 O4	302.241		anp pos	0.0369381	0.684604		0.638019	1.05905
1-Oleoylglycerol	C21 H40 O4	356.291		anp neg	0.0123848	2.37677		0.639074	0.886437
1-Oleoylglycerophosphoserine	C24 H46 N O9 P	523.292		anp pos	0.0245712	0.605978		0.196791	1.22785
1-palmitoyl-2-oleoyl-sn-glycero-3-phosphocholine	C42 H82 N O8 P	759.577		anp pos	0.0936276	1.34157		0.382131	0.875463
1-palmitoyl-glycerophosphoethanolamine	C17 H36 N O7 P	397.215		anp pos	0.0120424	0.633845		0.468496	1.15519
1-Phosphatidyl-D-myo-inositol	C11 H19 O13 P	390.056		anp pos	0.517901	0.828589		0.0371589	2.37891
1-Pyrroline-2-carboxylic acid	C5 H7 N O2	113.055		anp neg	0.14955	0.74041		0.424568	1.24389
1-Pyrroline-5-carboxylic acid	C5 H7 N O2	113.056		anp neg	0.0975267	0.778097		0.0640601	1.32835
2',3'-cAMP	C10 H12 N5 O6 P	329.063		anp neg	0.030846	0.739074		0.544548	0.914104
2',3'-cyclic CMP	C9 H12 N3 O7 P	305.041		anp neg	0.0327724	0.250841		0.0700349	1.91084
2,3-Diaminopropionic acid	C3 H8 N2 O2	104.061		C18 pos	0.0582833	0.696979		0.00638428	1.37987
2,3-Dinor-thromboxane B2	C18 H30 O6	342.191		anp pos	0.0233585	0.309969		0.143082	1.96918
2,6-Dihydroxypyridine	C5 H5 N O2	111.032		anp pos	1.94457e-06	1.52119		0.0490334	0.889504
25-Hydroxycholesterol	C27 H46 O2	402.341		C18 pos	0.274018	1.32422		0.0768942	0.60458
2-Acetamido-2-Deoxy-beta-glucosylamine	C8 H16 N2 O5	220.106		anp neg	0.670732	1.19526		0.0380553	0.340997
2-Aminoadipic Acid	C6 H11 N O4	161.07		anp neg	0.0472562	0.0943108		0.00382926	7.93829
2-Aminobutyric Acid	C4 H9 N O2	103.064		anp neg	0.00101129	0.534376		0.399579	1.16359
2-Aminoisobutyric acid	C4 H9 N O2	103.064		anp neg	0.276242	0.65314		0.0853749	1.43184
2-Arachidonoylglycerol	C23 H38 O4	378.271		anp pos	0.845036	0.95097		0.0565011	1.4678
2-DCHA-PAF	C46 H86 N O7 P	795.597		anp pos	0.0248815	3.05095		0.114214	0.501891
2'-Deoxyadenosine	C10 H13 N5 O3	251.1		anp neg	0.0445392	0.882726		0.16652	1.10847
2'-Deoxyguanosine	C10 H13 N5 O4	267.095		anp neg	0.048518	0.872054		0.607383	1.08431
2-DHLA-PAF	C44 H84 N O7 P	769.56		anp neg	0.436695	1.27393		0.0587012	0.482624
2-Hydroxybutyric acid	C4 H8 O3	104.038		anp neg	0.0381507	0.380813		0.00332139	1.84487
2-Hydroxy-glutaric acid	C5 H8 O5	148.038		anp neg	0.416768	0.8715		0.48369	1.09215
2-Hydroxymyristic acid	C14 H28 O3	244.208		C18 pos	0.112012	0.95013		0.0395628	1.0757
2-Hydroxypyridine	C5 H5 N O	95.0368		C18 pos	0.00557649	1.82076		0.0850477	0.734748
2-linoleoyl glycerol	C21 H38 O4	354.277		C18 pos	0.0661196	1.49021		0.233103	1.24634
2-Methylcitric acid	C7 H10 O7	206.043		anp neg	0.241079	0.756011		0.502005	0.837285
2'-O-Methylinosine	C11 H14 N4 O5	282.104		C18 pos	0.0977538	1.14643		0.654866	0.969894
2-Oxoadipic Acid	C6 H8 O5	160.037		anp neg	0.0566108	0.204307		0.00827202	3.14914
2-Oxoglutaric Acid	C5 H6 O5	146.022		anp neg	0.00468151	0.625642		0.747342	0.956872
2-Phenethylamine	C8 H11 N	121.089		anp pos	0.134093	0.824901		0.00897176	1.42429
2-Phosphoglyceric acid	C3 H7 O7 P	185.992		anp neg	0.0181469	1.65892		0.00624512	0.675898
2-Pyridylacetic acid	C7 H7 N O2	137.041		anp neg	0.0597824	0.820289		0.000376856	2.10852
3,4-Dihydroxymandelic Acid	C8 H8 O5	184.04		anp neg	0.00337422	0.811611		0.0752439	0.866766
3',5'-cAMP	C10 H12 N5 O6 P	329.046		anp neg	0.0186524	0.175666		0.00138727	3.97127
3',5'-cGMP	C10 H12 N5 O7 P	345.063		anp pos	0.0532861	1.85828		0.0470445	0.686246
3-Dehydroshikimic Acid	C7 H8 O5	172.036		anp neg	0.00112257	0.398332		0.219095	0.555593
3-Deoxyvitamin D3	C27 H44	368.346		C18 pos	0.0928946	2.37156		0.13843	0.493231
3-Hydroxyanthranilic Acid	C7 H7 N O3	153.037		anp neg	0.0456811	0.517192		0.0439698	1.31225
3-Hydroxybutyric acid	C4 H8 O3	104.048		anp neg	0.407143	0.850769		0.00809948	1.96788
3-hydroxybutyrylcarnitine	C11 H21 N O5	247.142		anp pos	0.000305404	3.43422		0.151018	0.644913
3-hydroxyisovaleric acid	C5 H10 O3	118.063		C18 neg	0.0437056	0.538347		0.0317154	1.76631
3-Hydroxykynurenine	C10 H12 N2 O4	224.07		anp pos	0.0116535	1.68962		0.00825134	0.657818
3-Hydroxymethylglutaric Acid	C6 H10 O5	162.054		anp neg	0.0266862	2.74298		0.0934771	0.510318
3-Hydroxypyruvate	C3 H4 O4	104.012		anp neg	0.0241996	0.613254		0.0181952	1.51378
3-hydroxytetradecanoyl-CoA	C35 H62 N7 O18 P3 S	993.3		anp neg	0.0422997	0.625484		0.0107242	0.565703
3-Indoleacetic Acid (IAA)	C10 H9 N O2	175.064		anp pos	1.95491e-07	0.536548		0.000766701	1.39831
3-Methylcrotonyl CoA	C26 H42 N7 O17 P3 S	849.164		anp neg	0.0479448	0.78918		0.288692	1.14796
3-Methylhistamine	C6 H11 N3	125.094		anp pos	0.00348802	1.71157		0.216959	0.808702
3-Methylhistidine	C7 H11 N3 O2	169.085		anp pos	0.702817	1.04898		0.234384	1.21121
3-oxo-dodecanoyl-CoA	C33 H56 N7 O18 P3 S	963.25		C18 pos	0.0515277	1.75015		0.0754589	0.617266
3-oxotetradecanoyl-CoA	C35 H60 N7 O18 P3 S	991.298		C18 pos	0.0377982	0.448556		0.11063	0.624272
3-Phospho-D-glycerate	C3 H7 O7 P	185.992		anp neg	0.018125	1.65781		0.00620768	0.67599
3-Phosphoglyceroinositol	C9 H19 O11 P	334.067		anp neg	0.00131319	0.694412		0.0158038	1.33522
3'-Sialyllactose	C23 H39 N O19	633.212		anp neg	0.000270585	0.586538		0.432837	0.912437
3-Sulfodeoxycholic acid	C23 H38 O7 S	458.222		anp pos	0.013895	0.172425		0.000319348	4.50797
3-Ureidopropionic Acid/N-Carbamoyl-beta-alanine	C4 H8 N2 O3	132.054		anp pos	0.0792145	1.46253		0.246659	1.28708
4-Acetamidobutanoic Acid	C6 H11 N O3	145.076		anp pos	0.950941	0.992978		0.165872	1.16474
4-Aminobutanoic Acid (GABA)	C4 H9 N O2	103.064		anp pos	0.0172326	0.673377		0.0781274	0.794671
4-Chloro-phenylalanine	C9 H10 Cl N O2	199.044		anp neg	0.00321256	0.711134		0.407998	1.09085
4-Guanidinobutyric Acid	C5 H11 N3 O2	145.086		anp pos	0.0593791	0.632711		0.521759	1.06232
4-Hydroxy-2-oxoglutaric acid	C5 H6 O6	162.016		anp neg	0.584185	1.07897		0.167183	1.21044
4-Hydroxybenzaldehyde	C7 H6 O2	122.037		C18 neg	0.981305	1.00166		0.692055	1.02866
4-Hydroxybenzoic Acid	C7 H6 O3	138.039		C18 pos	0.000779212	2.45159		0.279287	1.15511
4-hydroxynonenal	C9 H16 O2	156.115		C18 pos	0.0591355	1.12518		0.0839665	1.08839
4-hydroxynonenal Glutathione	C19 H33 N3 O8 S	463.199		anp pos	0.96389	0.994367		0.139963	1.28277
4-Hydroxyphenylglycine	C8 H9 N O3	167.061		anp neg	0.0401094	0.815285		0.0766513	1.17394
4-Hydroxyphenyllactic Acid	C9 H10 O4	182.058		C18 neg	0.00151883	2.30151		0.0198837	0.587382
4-Hydroxyphenylretinamide	C26 H33 N O2	391.252		anp pos	0.00143006	0.488322		0.00130864	1.67817
4-Imidazoleacetic Acid	C5 H6 N2 O2	126.042		anp neg	0.976107	0.991269		0.00074218	1.88005
4-Ketoretinoic Acid	C20 H26 O3	314.175		C18 neg	0.00967516	1.30836		0.006229	0.681788
4-Oxatetradecanoic acid	C13 H26 O3	230.191		C18 pos	0.147186	1.0837		0.511102	0.96061
4-Oxoproline	C5 H7 N O3	129.043		anp pos	7.57547e-05	1.62435		0.850419	1.03045
4-Pyridoxic Acid	C8 H9 N O4	183.051		C18 pos	0.0723684	1.41404		0.19237	1.2751
5,10-Methenyltetrahydrofolate	C20 H21 N7 O6	455.153		anp pos	0.0617904	0.37196		0.0096851	2.84588
5,6-2H-5-methyluracil-(TH2)	C5 H8 N2 O2	128.059		anp pos	5.13392e-06	1.54783		0.0868247	0.890649
5,6-Dihydrouracil	C4 H6 N2 O2	114.043		C18 pos	0.37472	0.764921		0.118224	0.820692
5,6-dihydrouridine	C9 H14 N2 O6	246.084		C18 pos	0.53573	1.17357		0.0309944	1.62945
5a-Allotetrahydrocortisol	C21 H34 O5	366.246		anp pos	0.0157027	0.579958		0.590851	1.10732
5-Acetylamino-6-amino-3-methyluracil	C7 H10 N4 O3	198.084		anp neg	0.689099	1.04783		0.0123032	0.65589
5-Aminoimidazol ribonucleotide (AIR)	C8 H14 N3 O7 P	295.058		anp pos	0.0040123	2.46972		0.124488	1.37847
5-Aminopentanoate/5-Aminovaleric Acid	C5 H11 N O2	117.079		anp pos	0.000200167	0.465389		0.933539	1.02609
5'-CMP	C9 H14 N3 O8 P	323.051		anp pos	0.650332	1.04202		0.0196601	0.782542
5'-Deoxyadenosine	C10 H13 N5 O3	251.106		anp neg	0.0123377	0.703514		0.260786	1.15867
5-formyldihydrofolate(5-F-DHF)	C20 H21 N7 O7	471.15		anp neg	0.00235821	1.48044		0.121541	0.846177
5-Hydroxyindole-3-acetic Acid (5HIAA)	C10 H9 N O3	191.059		anp pos	0.0199308	0.799038		0.131742	0.900591
5-Hydroxymethyluracil	C5 H6 N2 O3	142.029		anp neg	0.0453227	0.133482		0.11397	2.59344
5-Hydroxytryptophan	C11 H12 N2 O3	220.088		anp neg	0.00213413	0.69799		0.034818	1.2083
5-Methoxytryptamine/O-methylserotonin	C11 H14 N2 O	190.108		anp pos	0.140484	0.669883		0.419557	1.2371
5-Methyl-2'-deoxycytidine	C10 H15 N3 O4	241.111		anp pos	0.97355	1.00394		0.57904	0.932403
5-Methylcytidine	C10 H15 N3 O5	257.089		anp neg	0.00239318	0.15764		0.00285504	4.77946
5-Methylcytosine	C5 H7 N3 O	125.054		anp pos	0.0127454	0.274669		0.282463	1.82618
5-Methylthioadenosine	C11 H15 N5 O3 S	297.09		C18 pos	0.00102563	1.85361		0.649237	0.927093
5-Valerolactone	C5 H8 O2	100.052		anp neg	0.700932	0.966966		0.771753	1.02454
6-Hydroxynicotinate	C6 H5 N O3	139.026		C18 pos	0.0545935	1.83046		0.983778	1.0062
6-Keto-prostaglandin F1a	C20 H34 O6	370.23		C18 pos	0.11521	0.345791		0.226838	0.513969
6-methyltetrahydropterin	C7 H11 N5 O	181.091		anp neg	0.305664	1.60166		0.263067	0.749189
6-Methylthiopurine	C6 H6 N4 S	166.027		anp neg	0.0752283	0.620354		0.638048	1.19244
6-Phosphogluconic Acid	C6 H13 O10 P	276.029		anp neg	0.00142409	1.77359		0.14001	0.824887
7-Dehydrocholesterol	C27 H44 O	384.343		C18 pos	0.517868	1.05923		0.571983	0.950022
7-methylguanine	C6 H7 N5 O	165.062		C18 neg	0.000448619	1.78824		0.000984019	0.642262
8-epi-Prostaglandin F2a	C20 H34 O5	354.232		anp neg	0.126086	1.49953		0.95479	0.990803
8-iso Prostaglandin F2Î	C20 H34 O5	354.235		C18 pos	0.63679	0.94823		0.882803	0.983394
8-Isoprostane	C20 H34 O5	354.237		C18 pos	0.601243	1.2024		0.941202	1.03239
Acetoacetic acid	C4 H6 O3	102.032		C18 neg	0.00205138	1.82184		0.186856	0.833185
Acetoacetyl-CoA	C25 H40 N7 O18 P3 S	851.171		anp neg	0.00112751	2.2915		0.0633154	0.691551
Acetylcarnitine (C2:0)	C9 H17 N O4	203.116		anp pos	0.512867	1.21155		0.275618	0.81043
acetylCoA	C23 H38 N7 O17 P3 S	809.124		C18 pos	0.0380695	1.50358		0.138492	0.79898
acetylcysteine-succinated	C9 H13 N O7 S	279.042		anp neg	0.158779	1.28837		0.0158589	0.636895
Acetyl-farnesyl-cysteine	C20 H33 N O3 S	367.221		C18 pos	0.720483	1.04211		0.284573	0.859802
Acetylputrescine	C6 H14 N2 O	130.105		C18 pos	0.260019	1.34197		0.210261	0.712818
Adenine	C5 H5 N5	135.055		anp pos	0.0266287	1.25911		0.346492	0.903468
Adenosine	C10 H13 N5 O4	267.094		anp neg	0.00397639	0.414282		0.0325129	1.40669
Adenosine 3',5'-Bisphosphate (PAP)	C10 H15 N5 O10 P2	427.029		anp neg	0.247842	0.786603		0.0102497	1.56115
Adenyl succinicacid	C14 H18 N5 O11 P	463.074		anp neg	0.0538033	0.757555		0.292942	1.2533
ADP	C10 H15 N5 O10 P2	427.029		anp pos	0.00358676	1.34436		0.00569902	0.792397
ADP-Glucose	C16 H25 N5 O15 P2	589.076		anp pos	0.086702	0.759729		0.672292	0.938171
ADP-Ribose	C15 H23 N5 O14 P2	559.072		anp pos	0.0291074	1.86798		0.171369	0.71619
Adrenic acid (22:4 n-6)	C22 H36 O2	332.265		C18 pos	0.593869	0.991494		0.883093	1.00262
Adrenosterone	C19 H24 O3	300.167		C18 pos	0.020021	0.681341		0.0201956	1.5996
Adrenoyl ethanolamide/Anandamide (22:4,n-6)	C24 H41 N O2	375.304		C18 pos	0.903463	1.01307		0.587422	0.937923
Aesculetin	C9 H6 O4	178.034		C18 pos	0.196317	1.37909		0.195336	0.790724
AGC (N-Acetyl-S-geranyl-L-cysteine)	C15 H25 N O3 S	299.159		C18 pos	0.229872	0.85774		0.232528	1.36482
AGGC (N-Acetyl-S-geranylgeranyl-L-cysteine )	C25 H41 N O3 S	435.289		C18 pos	0.315512	0.899624		0.729004	1.03952
AICAR	C9 H15 N4 O8 P	338.062		anp neg	0.00080518	2.46397		0.0062076	0.628947
Alanine	C3 H7 N O2	89.0475		anp pos	0.000136375	1.80569		0.00126837	0.769329
Ala-Tyr	C12 H16 N2 O4	252.109		anp pos	0.0410683	1.44466		0.402798	0.837274
alfa-Methyl-L-tyrosine	C10 H13 N O3	195.085		anp pos	0.368824	0.842834		0.0371866	1.41133
Allantoin	C4 H6 N4 O3	158.045		anp neg	0.81748	1.05056		0.27818	0.786218
all-trans Retinal	C20 H28 O	284.204		anp pos	8.56572e-06	0.467114		0.476473	0.897911
Allysine	C6 H11 N O3	145.076		anp pos	0.0391937	1.29472		0.152468	0.855106
AMP	C10 H14 N5 O7 P	347.063		anp neg	0.000105041	0.703376		0.00355627	1.28425
Anandamide (20:2, n-6)	C22 H41 N O2	351.312		C18 pos	0.0991025	2.20919		0.114786	0.483544
Anandamide (20:3,n-6)	C22 H39 N O2	349.282		C18 pos	0.00590434	1.08462		0.0724185	0.943886
Anserine	C10 H16 N4 O3	240.137		anp pos	0.0223021	3.15614		0.45309	0.79559
Anthranilic Acid	C7 H7 N O2	137.041		C18 pos	0.0343135	1.26637		0.238057	0.87961
Arachidic Acid	C20 H40 O2	312.302		C18 neg	0.464285	0.936849		0.998464	0.999781
Arachidonamide	C20 H33 N O	303.245		C18 pos	0.56594	1.06821		0.487419	1.06725
Arachidonic acid (20:4 n-6)	C20 H32 O2	304.24		C18 neg	0.704339	0.851128		0.187552	1.79487
Arachidonoylglycine	C22 H35 N O3	361.247		C18 pos	0.938425	1.01326		0.612383	0.928717
Arachidonoyl-PAF	C44 H82 N O7 P	767.546		anp neg	0.0851986	1.76119		0.413992	0.769684
Arginine	C6 H14 N4 O2	174.111		anp pos	0.246166	1.3101		0.830725	1.05952
Argininosuccinic acid	C10 H18 N4 O6	290.124		anp neg	0.0274498	0.582645		0.492931	0.890399
Arotinoid Acid	C24 H28 O2	348.204		anp pos	0.00584874	0.564741		0.810078	1.04607
Ascorbic acid	C6 H8 O6	176.033		anp pos	1.04171e-05	7.21332		0.0103892	0.591059
Ascorbyl Palminate	C22 H38 O7	414.261		C18 pos	0.0611123	0.470278		0.113933	1.8596
Asparagine	C4 H8 N2 O3	132.054		anp pos	0.616165	1.04728		0.551584	1.04421
Aspartic Acid	C4 H7 N O4	133.038		anp pos	0.0934572	0.85631		0.134724	1.2045
Aspartyl glutamic acid	C9 H14 N2 O7	262.082		anp pos	0.0672778	0.923256		0.259043	1.04511
ATP	C10 H16 N5 O13 P3	506.995		anp neg	0.0227894	1.69901		0.0195218	0.600667
Azelaic Acid	C9 H16 O4	188.105		C18 neg	0.358194	1.13065		0.440354	0.905995
Behenic acid	C22 H44 O2	340.332		C18 neg	0.541074	0.939171		0.207637	0.876194
Benzoic Acid	C7 H6 O2	122.037		anp neg	0.00332192	1.6616		0.0863966	0.750595
Benzylamine	C7 H9 N	107.073		anp pos	0.250869	0.787263		0.189405	1.31155
Beta-Alanine	C3 H7 N O2	89.0485		anp pos	0.000238617	0.647775		0.00896947	1.26116
beta-Carboxyglutaric Acid	C6 H8 O6	176.032		anp neg	0.733338	0.906591		0.0971175	0.608317
Beta-Carotene	C40 H56	536.438		anp pos	0.512122	1.19045		0.136752	1.41984
Betaine	C5 H11 N O2	117.079		anp neg	0.0144325	0.566322		0.0828373	1.57944
bilirubin	C33 H36 N4 O6	584.251		C18 neg	0.0520414	0.458357		0.0825235	2.13139
Biliverdin	C33 H34 N4 O6	582.251		anp pos	0.0528644	0.687683		0.609224	1.0758
Butenylcarnitine	C11 H19 N O4	229.132		anp pos	0.0441817	1.34595		0.806835	0.949113
Butyric(butanoic) acid	C4 H8 O2	88.0521		anp neg	0.0249327	1.31238		0.343778	1.23004
Butyryl-CoA	C25 H42 N7 O17 P3 S	837.158		anp pos	0.0358448	1.81481		0.0817508	0.609971
C10 Ceramide	C28 H55 N O3	453.42		C18 neg	0.43862	0.857746		0.884022	1.02438
C12 Ceramide	C30 H59 N O3	481.454		C18 neg	0.810721	0.981628		0.323926	0.936958
C2 Ceramide	C20 H39 N O3	341.291		C18 pos	0.839022	0.972369		0.581078	1.07146
C2 Dihydroceramide	C20 H41 N O3	343.294		C18 pos	0.543791	1.0274		0.988514	0.999403
C8 Ceramide	C26 H51 N O3	425.386		C18 pos	0.942949	1.00614		0.164725	0.904202
C8 Ceramine	C26 H53 N O2	411.406		C18 pos	0.80359	1.01445		0.471516	1.03311
C8 Dihydroceramide	C26 H53 N O3	427.429		C18 pos	0.0257621	0.880476		0.0547161	1.05972
cADP-ribose	C15 H21 N5 O13 P2	541.061		anp neg	0.298577	1.20214		0.0855571	0.705749
Caffeic Acid	C9 H8 O4	180.042		C18 neg	0.00525837	1.35309		0.0528605	0.83552
Caffeine	C8 H10 N4 O2	194.069		anp neg	0.0239231	0.638139		0.666991	0.944968
CAIR	C9 H14 N3 O9 P	339.043		anp neg	0.00462741	0.515278		0.550164	1.10933
Capric Acid/Decanoic Acid	C10 H20 O2	172.149		C18 pos	0.543104	1.02052		0.204493	1.02487
Carbamoyl Phosphate	C H4 N O5 P	140.991		anp neg	0.824905	1.06782		0.041618	0.449102
Carnitine	C7 H15 N O3	161.106		anp pos	0.00381293	0.690113		0.00623114	1.33053
Carnosic acid	C20 H28 O4	332.195		C18 neg	0.00668523	5.46241		0.90847	0.961119
Carnosine	C9 H14 N4 O3	226.115		anp neg	0.906471	1.01443		0.704305	0.956763
Carvedilol	C24 H26 N2 O4	406.185		C18 pos	0.0191258	0.649543		0.0673515	1.38289
CDP ethanolamine	C11 H20 N4 O11 P2	446.06		anp pos	3.78833e-05	1.696		0.156443	0.832596
CDP-glucose	C15 H25 N3 O16 P2	565.07		anp neg	0.464815	1.14411		0.0431821	0.62865
Chenodeoxycholate	C24 H40 O4	392.278		anp pos	0.509894	0.833938		0.290209	0.746039
Cholesterol sulfate	C27 H46 O4 S	466.311		C18 neg	0.439563	1.80964		0.438921	0.554411
Cholesteryl Acetate	C29 H48 O2	428.364		anp pos	0.0643792	0.79209		0.700739	1.06335
Cholic Acid	C24 H40 O5	408.286		C18 pos	0.0660186	0.2872		0.20444	2.14331
Choline	C5 H13 N O	103.1		anp pos	0.587399	1.05301		0.121912	1.11185
Ciglitazone	C18 H23 N O3 S	333.135		anp pos	0.0587056	0.476075		0.0625622	1.44008
Cinchonic Acid	C10 H7 N O2	173.047		C18 pos	0.00109273	1.69945		0.015886	0.738395
cis-4-Hydroxyproline	C5 H9 N O3	131.06		anp pos	0.824503	1.02718		0.457291	1.07779
cis-Aconitic acid	C6 H6 O6	174.017		anp neg	0.263119	1.64039		0.966185	0.979599
Citraconic Acid	C5 H6 O4	130.027		anp neg	0.0164081	1.80671		0.0976146	0.716911
Citramalic acid/2-Methylmalic acid	C5 H8 O5	148.038		anp neg	0.0474516	1.57158		0.5086	0.874089
Citric Acid	C6 H8 O7	192.028		anp neg	0.386942	1.18999		0.774038	0.934182
Citrulline	C6 H13 N3 O3	175.096		anp neg	0.000335933	0.538254		0.0353084	1.33276
CMPF	C12 H16 O5	240.095		anp neg	0.450563	0.739467		0.00948307	2.84775
CMP-N-acetylneuraminic acid	C20 H31 N4 O16 P	614.149		C18 pos	0.00695504	1.64462		0.00195214	0.499633
CoA	C31 H46 N9 O18 P3 S	957.188		anp neg	0.0697263	0.783073		0.106496	1.1439
CoA-Glutathione-2+		536.091		anp neg	0.0407312	0.628002		0.00156809	2.08983
CoA-SSH	C31 H46 N9 O18 P3 S2	989.162		anp pos	0.0542949	0.69203		0.022234	1.53845
Coenzyme M	C12 H16 N2 O5 S2	332.053		anp neg	0.0437424	1.6539		0.618763	1.12219
Coenzyme M-SSH	C12 H16 N2 O5 S3	364.026		anp pos	0.0608691	1.72523		0.799861	1.0654
Cortexolone	C21 H30 O4	346.206		C18 pos	0.0507313	0.552914		0.730624	1.07045
Corticosterone	C21 H30 O4	346.207		C18 pos	0.00185363	0.705591		0.505151	1.07091
Cortisol	C21 H30 O5	362.207		C18 neg	3.00725e-05	2.71333		5.98955e-05	0.425048
cortisol 21-sulfate	C21 H30 O8 S	442.168		C18 neg	0.0175872	0.148218		0.0577	2.32506
Cortisone	C21 H28 O5	360.181		C18 pos	0.00951958	0.679765		0.911092	1.01841
Creatine	C4 H9 N3 O2	131.07		anp pos	0.169662	0.569162		0.639265	1.09885
Creatinine	C4 H7 N3 O	113.059		anp pos	0.0618203	0.287537		0.857758	0.964298
CTP	C9 H16 N3 O14 P3	482.983		anp pos	0.0401469	3.09085		0.0555489	0.330961
Cyclic GMP-AMP	C20 H24 N10 O13 P2	674.115		anp neg	0.000704077	0.393777		0.00394502	2.15134
CysGly	C15 H20 N4 O5 S	368.113		anp pos	0.574337	2.24013		0.324773	0.0836826
CySH	C13 H17 N3 O4 S	311.094		C18 pos	0.927058	0.984975		0.340083	0.851312
CySO2H (3-Sulfinoalanine)	C3 H7 N O4 S	153.009		anp neg	0.785943	1.04246		0.763421	1.04914
CySSH	C13 H17 N3 O4 S2	343.066		C18 pos	0.00718265	0.565897		0.0340469	1.52479
CySSSH	C13 H17 N3 O4 S3	375.029		C18 pos	0.0108269	1.7723		0.0182715	0.678167
Cysteamine	C12 H17 N3 O2 S	267.096		anp pos	0.0600753	1.17655		0.787848	1.0188
Cysteamine-SSH	C12 H17 N3 O2 S2	299.077		anp neg	0.0125284	0.500954		6.46514e-05	2.48146
Cysteic Acid (CySO3H)	C3 H7 N O5 S	169.005		anp neg	0.344234	1.18772		0.0512993	0.671484
Cysteineglutathione disulfide	C13 H22 N4 O8 S2	426.086		anp neg	0.547173	0.8804		0.271789	1.22108
Cysteine-S-sulfonic acid	C3 H7 N O5 S2	200.977		anp neg	0.0528727	0.547594		0.0147954	2.77305
Cystine	C6 H12 N2 O4 S2	240.024		anp pos	0.905696	0.938786		0.748735	1.14031
Cytidine	C9 H13 N3 O5	243.085		anp pos	0.000595871	0.588985		0.269553	1.15447
Cytidine diphosphate (CDP)	C9 H15 N3 O11 P2	403.017		anp pos	0.0913181	1.41181		0.0171104	0.57756
Cytidine diphosphate choline (CDPcholine)	C14 H26 N4 O11 P2	488.107		anp pos	0.00927949	1.27381		0.956216	0.994472
Cytosine	C4 H5 N3 O	111.043		anp pos	0.0589068	0.75965		0.0450983	1.14711
D-Arabinose	C5 H10 O5	150.053		anp neg	0.0272101	1.77347		0.135829	0.743556
dATP	C10 H16 N5 O12 P3	490.995		anp neg	0.823824	0.982924		0.952221	0.99492
dCDP	C9 H15 N3 O10 P2	387.02		anp neg	0.473221	0.932838		0.668195	1.0428
dCMP	C9 H14 N3 O7 P	307.065		anp neg	0.639099	0.946749		0.676368	1.04688
dCTP	C9 H16 N3 O13 P3	466.97		anp neg	0.521237	0.957578		0.18228	0.913599
Decadienoylcarnitine (C10:2)	C17 H29 N O4	311.2		anp pos	0.391233	0.638767		0.00877152	4.28084
decanoyl CoA	C31 H54 N7 O17 P3 S	921.211		anp neg	0.024682	1.38858		0.0427141	0.835834
Dehydroascorbic acid	C6 H6 O6	174.017		anp neg	0.00349021	1.85965		0.587118	1.07964
Dehydroepiandrosterone	C19 H28 O2	288.196		C18 pos	0.0506721	1.03509		0.372328	0.983815
Dehydroisoandrosterone 3-sulfate	C19 H28 O5 S	368.182		C18 neg	0.957718	0.991476		0.825817	0.968412
Deoxycarnitine/gamma-butyrobetaine	C7 H15 N O2	145.11		anp pos	0.0909493	0.630858		0.676656	1.07436
Deoxycholic acid	C24 H40 O4	392.278		C18 pos	0.230169	0.650921		0.282061	1.49977
Deoxycorticosterone Acetate	C23 H32 O4	372.231		C18 pos	0.290818	0.829617		0.369337	1.15721
Deoxycytidine	C9 H13 N3 O4	227.099		anp pos	0.0372755	1.47543		0.0299779	0.781923
Deoxyribose	C5 H10 O4	134.053		anp neg	0.0241934	0.765119		0.00573636	0.759044
Deoxythymidine 5'-diphosphate (dTDP)	C10 H16 N2 O11 P2	402.026		anp pos	0.0424172	1.3914		0.00879284	0.647367
Deoxythymidine triphosphate (dTTP)	C10 H17 N2 O14 P3	481.978		anp neg	0.000256615	1.55388		0.0103232	0.787483
Deoxyuridine	C9 H12 N2 O5	228.062		C18 pos	0.917874	1.05196		0.838023	0.896475
Deoxyuridine Triphosphate (dUTP)	C9 H15 N2 O14 P3	467.969		anp neg	0.349136	1.05197		0.17021	0.927843
D-Erythrose	C4 H8 O4	120.043		anp neg	0.943837	1.01626		0.517944	1.19564
D-Fructose	C6 H12 O6	180.062		anp neg	0.000710563	2.20945		0.124964	0.805035
D-Fructose 1,6-bisphosphate	C6 H14 O12 P2	339.997		anp pos	0.0153643	2.55452		0.362784	0.793103
D-Fructose 1-phosphate	C6 H13 O9 P	260.03		anp neg	0.0066035	2.12919		0.0159135	0.497637
D-Fructose 2,6-bisphosphate	C6 H14 O12 P2	339.995		anp neg	0.0125181	2.08881		0.122847	0.701578
D-Fructose 6-phosphate	C6 H13 O9 P	260.029		anp neg	0.00416033	2.71872		0.113156	0.621136
D-Galactose	C6 H12 O6	180.063		anp neg	0.00238159	2.32927		0.026037	0.670554
D-Glucose	C6 H12 O6	180.064		anp neg	0.00558689	1.58803		0.202984	0.846788
D-Glucose 6-phosphate	C6 H13 O9 P	260.03		anp neg	0.00160472	5.14542		0.00229246	0.237841
D-Glyceraldehyde 3-phosphate	C3 H7 O6 P	169.998		anp neg	0.0712331	1.20209		0.0479793	0.82661
Diacetyl	C4 H6 O2	86.0366		anp neg	0.0304679	1.34683		0.0413879	0.771522
Diethanolamine	C4 H11 N O2	105.081		anp pos	0.173935	1.11882		0.0449823	0.82863
Dihydrobiopterin (BH2)	C9 H13 N5 O3	239.099		anp neg	0.000520263	2.56502		0.665359	0.940888
Dihydrocortisone	C21 H30 O5	362.198		C18 pos	0.0214136	0.762385		0.491656	0.921358
Dihydroorotic Acid	C5 H6 N2 O4	158.041		C18 pos	0.00231775	13.1926		0.00734958	0.206873
Dihydroxyacetone phosphate	C3 H7 O6 P	169.998		anp neg	0.0216572	4.66115		0.0598525	0.375444
Dimethylglycine	C4 H9 N O2	103.064		anp neg	0.00456291	0.744363		0.00803112	1.34183
Dioctyl Phthalate	C24 H38 O4	390.261		C18 neg	0.245445	1.5721		0.037806	2.59999
Docebenone	C21 H26 O3	326.182		C18 pos	0.8994	1.01449		0.0989106	0.812102
Docosahexaenoic Acid (22:6 n-3)	C22 H32 O2	328.245		C18 neg	0.288184	0.549854		0.942181	0.958645
Docosapentaenoic acid	C22 H34 O2	330.254		C18 neg	0.214843	0.783854		0.448933	1.13249
Docosatrienoic acid (22:3 n-3)	C22 H38 O2	334.289		C18 pos	0.05673	0.768972		0.0572067	1.29245
Dodecanoylcarnitine (C12:0)	C19 H37 N O4	343.271		anp pos	0.873575	0.976873		0.350615	1.11349
Dopamine	C8 H11 N O2	153.077		anp pos	0.000484564	3.65495		0.000307158	0.217577
D-Ribose	C5 H10 O5	150.052		anp neg	0.397011	1.10876		0.691906	1.03901
D-Sorbitol	C6 H14 O6	182.079		anp neg	0.0478842	1.56295		0.0442948	0.651861
dTDP-Galactose	C16 H26 N2 O16 P2	564.073		anp neg	0.0147329	0.703124		0.140101	1.129
dTDP-Glucose	C16 H26 N2 O16 P2	564.074		anp neg	0.00979509	0.661924		0.446353	1.0962
dTMP	C10 H15 N2 O8 P	322.057		anp neg	0.0438289	0.772904		0.648739	0.916466
dUMP	C9 H13 N2 O8 P	308.057		anp pos	0.253391	1.09046		0.69765	1.03592
D-Urobilinogen	C33 H42 N4 O6	590.33		anp pos	0.422797	0.89625		0.553184	1.0631
Eicosadienoic acid (20:2 n-6)	C20 H36 O2	308.27		C18 neg	0.858369	1.07113		0.189268	1.73707
Eicosapentaenoic acid (20:5 n-3)	C20 H30 O2	302.223		C18 neg	0.542099	0.744304		0.89519	0.93565
Eicosatrienoic acid (20:3 n-3)	C20 H34 O2	306.247		C18 neg	0.295532	0.830313		0.0169426	1.36572
Eicosenoic acid	C20 H38 O2	310.285		C18 neg	0.0893673	1.36673		0.423142	0.883656
Elaidic Acid	C18 H34 O2	282.256		C18 neg	0.335776	1.31281		0.254013	1.40133
Epinephrine	C9 H13 N O3	183.089		anp pos	0.542152	1.15213		0.0026747	1.63488
Ergocalciferol	C28 H44 O	396.324		C18 neg	0.344904	0.876362		0.00591836	1.22655
Ergothioneine	C9 H15 N3 O2 S	229.089		anp pos	0.487064	0.899799		0.0536622	1.38668
Erucic Acid	C22 H42 O2	338.319		C18 pos	0.563145	0.9915		0.247954	1.03209
Erythritol	C4 H10 O4	122.061		anp pos	0.000128916	5.95364		0.0173907	0.512096
Erythrose 4-phosphate	C4 H9 O7 P	200.009		anp neg	0.0138002	2.04974		0.0275373	0.527981
Estradiol-17alpha	C18 H24 O2	272.182		anp neg	0.829917	0.953908		0.0146074	1.64597
Estrone	C18 H22 O2	270.158		C18 pos	0.0216606	0.238767		0.072239	5.7233
Estrone 3-sulfate	C18 H22 O5 S	350.119		anp neg	0.0018644	0.280729		0.955286	0.975447
Ethanolamine	C2 H7 N O	61.0524		anp pos	0.0282343	0.552664		0.00381739	2.4791
Ethyl-3-Indole-Acetate	C12 H13 N O2	203.101		anp pos	0.0845919	1.30739		0.338278	0.914318
Ethylmalonic Acid	C5 H8 O4	132.042		anp neg	0.000865505	1.37592		0.152584	0.896382
Ferulic Acid	C10 H10 O4	194.066		anp pos	0.00760774	0.2733		0.186182	1.577
FGAM	C8 H15 N2 O9	283.071		anp pos	0.0196261	0.252967		0.533398	0.739493
FGAR	C8 H15 N2 O9 P	314.06		anp pos	7.22596e-05	1.35239		0.0070036	0.85004
Flavin adenine dinucleotide (FAD)	C27 H33 N9 O15 P2	785.157		anp neg	0.0229104	0.815829		0.0162596	1.16925
Flavin Mononucleotide (FMN)	C17 H21 N4 O9 P	456.103		anp neg	0.00138655	0.559899		0.0209198	1.41353
folate-(Glu)1	C24 H26 N8 O9	570.176		C18 pos	8.24427e-05	0.574054		0.0110803	1.73721
folate-(Glu)2	C29 H33 N9 O12	699.227		C18 pos	0.18374	0.724584		0.0375338	0.700909
Folic acid	C19 H19 N7 O6	441.149		C18 neg	0.0659605	0.641707		0.56431	0.907389
Fumaric Acid	C4 H4 O4	116.011		anp neg	0.386984	1.21719		0.226301	0.756781
Galacturonic Acid	C6 H10 O7	194.043		anp neg	0.0434277	0.625754		0.21605	1.32371
gamma-Linolenic Acid	C18 H30 O2	278.228		C18 pos	0.423325	1.04425		0.592433	1.02893
GDP	C10 H15 N5 O11 P2	443.017		anp neg	0.0886462	1.21672		0.0138364	0.746087
GDP-Glucose	C16 H25 N5 O16 P2	605.076		anp pos	0.0344049	1.35183		0.364396	0.870633
GDP-Mannose	C16 H25 N5 O16 P2	605.079		anp pos	0.00290296	1.46816		0.410445	0.895861
Geranyl Pyrophosphate	C10 H20 O7 P2	314.06		anp neg	0.0173184	1.27371		0.153514	0.87734
Geranylgeranyl pyrophosphate	C20 H36 O7 P2	450.209		anp pos	0.340338	0.750191		0.684333	1.16449
Glucaric acid	C6 H10 O8	210.037		anp neg	0.687603	1.11151		0.54589	1.15886
Gluconic Acid	C6 H12 O7	196.059		anp neg	0.224867	1.15719		0.000238999	2.39208
Gluconic Lactone	C6 H10 O6	178.039		anp neg	0.148523	1.33274		0.0147744	0.645977
Glucosamine	C6 H13 N O5	179.078		anp neg	0.0510114	1.49348		0.0474994	0.601026
Glucosamine 6-Sulfate	C6 H13 N O8 S	259.046		anp neg	0.0111097	0.5244		0.353428	1.26889
Glucosaminic Acid	C6 H13 N O6	195.072		C18 pos	0.000109886	0.552433		0.00802076	1.55379
Glucuronic acid/beta-D-Glucopyranuronic acid	C6 H10 O7	194.043		anp neg	0.453721	0.900437		0.00177643	1.71367
Glucuronolactone	C6 H8 O6	176.031		anp neg	0.072532	1.49313		0.433665	0.870451
GluCyS	C18 H24 N4 O7 S	440.14		anp pos	0.465776	0.914941		0.284215	0.858456
GluCyS-SSH	C18 H24 N4 O7 S2	472.097		anp pos	0.000132854	1.23289		0.124727	1.07569
Glutamate methylester	C6 H11 N O4	161.07		anp neg	0.0443366	0.583333		0.0524969	1.80842
Glutamic Acid	C5 H9 N O4	147.054		anp pos	0.0461162	0.794541		0.89063	1.01794
Glutamine	C5 H10 N2 O3	146.069		anp pos	2.64772e-06	1.74636		0.0423443	0.849476
Glutaric Acid	C5 H8 O4	132.043		C18 neg	0.280431	0.672948		0.204091	1.50611
Glu-Thr-Val-His	C20 H32 N6 O8	484.217		anp pos	0.29249	1.23247		0.0606684	0.562391
Glyceric acid	C3 H6 O4	106.025		anp pos	0.0862317	1.24033		0.0851983	1.23197
Glycerol 1-phosphoserine	C6 H14 N O8 P	259.046		anp pos	0.0486432	1.37188		0.764631	1.04382
Glycerol 3-Phosphate	C3 H9 O6 P	172.014		anp neg	0.0158441	1.92717		0.102914	0.704018
Glycerol-3-phosphocholine	C8 H20 N O6 P	257.103		anp neg	0.00530288	1.96948		0.964742	0.99149
Glycerylphosphorylethanolamine	C5 H14 N O6 P	215.056		anp pos	0.00166013	2.14533		0.895576	1.03108
Glycine	C2 H5 N O2	75.0322		anp neg	0.00819997	0.766338		0.0141415	1.41735
glycochenodeoxycholate	C26 H43 N O5	449.311		C18 pos	0.325206	1.31663		0.0705381	0.542096
glycochenodeoxycholate-3-sulfate	C26 H43 N O8 S	529.272		anp neg	0.000183076	0.353044		0.0232506	1.66514
glycochenodeoxycholic acid 3-glucuronide	C32 H51 N O11	625.357		anp pos	0.00783662	0.798936		0.0154998	1.2564
Glycocholic Acid	C26 H43 N O6	465.293		anp pos	0.714469	1.06115		0.147884	0.79981
glycogen	C24 H42 O21	666.222		anp neg	0.0134745	4.5358		0.0207918	0.263583
Glycolic acid	C2 H4 O3	76.0171		anp neg	0.0011307	2.10213		0.207891	0.834724
Glycosyl -Glutamic Acid	C11 H19 N O9	309.11		anp pos	0.0420005	1.79978		0.0829164	0.601144
Glycosyl -Glutamine	C11 H20 N2 O8	308.123		anp pos	0.0142106	3.89752		0.107121	0.51569
GMP	C10 H14 N5 O8 P	363.058		anp pos	0.0298679	1.15613		0.296391	0.935559
Gossypol	C30 H30 O8	518.21		C18 pos	0.0456162	1.61593		0.300988	0.794537
GSH	C20 H27 N5 O8 S	497.159		anp pos	0.0284167	1.09907		7.88131e-05	0.875807
GSSG	C20 H32 N6 O12 S2	612.152		anp pos	0.0378296	1.33748		0.00454651	0.677766
GTP	C10 H16 N5 O14 P3	522.99		anp pos	0.0105516	2.28143		0.0109882	0.495867
Guanidinoacetic Acid	C3 H7 N3 O2	117.052		anp pos	0.0494261	0.716774		0.272976	1.1964
Guanine	C5 H5 N5 O	151.052		C18 pos	0.0182432	1.23413		0.147002	0.895862
Guanosine	C10 H13 N5 O5	283.092		C18 pos	0.66125	1.05326		0.143467	0.841653
H2S	C20 H22 N4 O4 S	414.137		C18 pos	0.000694024	0.502875		0.0312397	1.49317
H2S2	C20 H22 N4 O4 S2	446.108		C18 pos	0.0288979	0.609264		0.0640972	1.46946
H2S3	C20 H22 N4 O4 S3	478.081		C18 pos	0.0471588	0.578551		0.207332	1.32878
H2SO4	H2 O4 S	97.9678		anp neg	0.87559	1.05784		0.137093	1.48979
HCySH	C14 H19 N3 O4 S	325.115		C18 pos	0.0895118	0.814643		0.430287	1.08758
HCySH-succinated	C8 H13 N O6 S	251.049		anp neg	0.00166149	3.10137		0.0253545	0.536135
HCyS-SCy	C7 H14 N2 O4 S2	254.043		anp pos	6.80828e-05	3.2977		0.115713	0.739523
HCy-SS-G	C14 H24 N4 O8 S2	440.118		anp neg	0.0472456	1.61585		0.0300098	1.80762
Heneicosanoic acid	C21 H42 O2	326.304		C18 pos	0.593467	0.977382		0.0562165	0.919742
Heptadecanoic Acid	C17 H34 O2	270.254		C18 pos	0.379569	0.884789		0.0382446	1.22733
heptanoic acid	C7 H14 O2	130.102		C18 pos	0.00447308	0.843412		0.762759	1.00928
Hexanoylcarnitine (C6:0)	C13 H25 N O4	259.178		anp pos	0.00617246	1.73665		0.00739016	0.536724
Hippuric Acid	C9 H9 N O3	179.055		C18 pos	0.0207924	1.24088		0.0550125	0.804298
Histamine	C5 H9 N3	111.079		anp pos	0.0524931	1.74237		0.976966	1.01053
Histidine	C6 H9 N3 O2	155.066		anp pos	0.000898711	1.48067		0.77643	0.973949
Histidinol	C6 H11 N3 O	141.089		C18 pos	0.0710599	0.377748		0.0166792	2.88498
HMG-CoA	C27 H44 N7 O20 P3 S	911.15		anp pos	3.1646e-05	3.95303		0.109235	0.709261
HNO3	H N O3	62.9954		anp neg	0.039689	1.40045		0.130388	0.800046
Homocitric acid	C7 H10 O7	206.043		anp neg	0.0713962	1.41023		0.0402003	1.47287
Homoserine	C4 H9 N O3	119.059		anp neg	0.379319	0.859629		0.849711	1.05282
Hydrocortisone Acetate	C23 H32 O6	404.221		C18 pos	0.0969052	0.570307		0.012638	1.43873
hydroxyadipic acid	C6 H10 O5	162.053		anp pos	0.000140046	6.38321		0.0165737	0.500994
Hydroxycotinine	C10 H12 N2 O2	192.083		anp neg	0.514926	0.88317		0.005313	1.20154
Hydroxyisobutyric Acid	C4 H8 O3	104.046		anp neg	0.0662852	0.75845		0.0274192	1.44995
Hypotaurine	C2 H7 N O2 S	109.018		anp neg	0.00914196	0.387174		0.75777	0.921478
Hypoxanthine	C5 H4 N4 O	136.038		anp neg	0.00347892	1.79479		0.431913	0.90044
Indole-3-Acetamide	C10 H10 N2 O	174.08		anp pos	0.0356405	1.40988		0.0218078	0.810801
Indoxyl 1,3-diacetate	C12 H11 N O3	217.063		anp pos	0.00208859	1.90574		0.139522	0.772139
Inosine	C10 H12 N4 O5	268.086		anp pos	0.000792283	1.65035		0.134866	0.840459
Inosine 5'-monophosphate (IMP)	C10 H13 N4 O8 P	348.057		anp neg	0.00144679	2.60662		0.105001	0.697487
Inosine diphosphate (IDP)	C10 H14 N4 O11 P2	428.028		anp neg	0.0763672	1.18252		0.927369	1.00571
Inosine Triphosphate (ITP)	C10 H15 N4 O14 P3	507.994		anp neg	0.0295776	1.56297		0.0112533	0.604324
inositol cyclic phosphate	C6 H11 O8 P	242.019		anp neg	0.00556608	0.617157		0.0822096	1.25477
iso-butylmethylXanthine	C10 H14 N4 O2	222.122		anp neg	0.00659292	3.69732		0.286217	0.670316
isobutyrylCarnitine	C11 H21 N O4	231.147		anp pos	0.941435	1.03009		0.558563	0.812872
iso-Butyryl-CoA	C25 H42 N7 O17 P3 S	837.154		anp neg	0.0336832	2.54143		0.0962603	0.507587
Isocitric Acid	C6 H8 O7	192.028		anp neg	0.519029	1.55317		0.563847	1.5627
Isoleucine	C6 H13 N O2	131.095		anp pos	0.440868	0.937172		0.0154168	1.2124
Isonicotinylglycine	C8 H8 N2 O3	180.064		anp neg	0.00523215	0.46034		0.550103	1.12255
Iso-Valeraldehyde	C5 H10 O	86.0735		anp neg	0.421563	1.96136		0.227204	0.215473
isovaleryl carnitine	C12 H23 N O4	245.162		anp pos	0.0528509	1.51638		0.137786	0.723833
Kynurenic Acid	C10 H7 N O3	189.043		C18 pos	0.614739	1.05423		0.840868	1.01437
Kynurenine	C10 H12 N2 O3	208.085		anp pos	0.00176264	0.536769		0.742268	1.05611
Lactic Acid	C3 H6 O3	90.0322		anp neg	0.00017465	1.9121		0.0315524	0.789163
Lactobionic Acid	C12 H22 O12	358.108		anp pos	0.00249954	1.60293		0.586014	0.941307
Lactose	C12 H22 O11	342.116		anp neg	0.548168	1.2199		0.0616161	0.47664
L-a-Lysophosphatidylserine	C24 H48 N O9 P	525.305		anp pos	0.0208864	0.52263		0.381012	1.16546
Lanthionine	C6 H12 N2 O4 S	208.05		anp pos	0.00131811	3.7352		0.0589538	0.596561
Lauric Acid	C12 H24 O2	200.179		C18 pos	0.465074	1.03829		0.207825	1.06838
L-DOPA	C9 H11 N O4	197.069		anp pos	0.000911019	0.4559		0.0629858	2.60319
Leucine	C6 H13 N O2	131.095		anp neg	0.0170039	0.782532		0.0094994	1.21729
Leukotriene C4	C30 H47 N3 O9 S	625.307		C18 pos	3.16883e-06	0.570623		0.0240297	6.93368
Leukotriene D4	C25 H40 N2 O6 S	496.256		C18 pos	0.000450202	0.374163		0.0114989	2.04285
L-Glutamyl-taurine	C7 H14 N2 O6 S	254.057		anp neg	0.000647646	4.30862		0.16774	0.731347
Lignoceric Acid	C24 H48 O2	368.366		C18 pos	0.0268981	0.794284		0.670629	1.04659
Linoleamide	C18 H33 N O	279.245		C18 pos	0.621923	0.974473		0.295832	1.06261
Linoleic acid	C18 H32 O2	280.24		C18 neg	0.985424	0.991311		0.653383	1.23241
Linolelaidic acid	C18 H32 O2	280.24		C18 neg	0.91921	0.963285		0.744835	1.1315
Linoleyl carnitine	C25 H45 N O4	423.332		anp pos	0.0831242	0.488385		0.519429	1.1162
Lipoamide	C8 H15 N O S2	205.073		C18 pos	0.977238	1.00636		0.561547	1.15057
Lipoic Acid	C8 H14 O2 S2	206.04		anp neg	0.306754	1.20429		0.602702	0.933572
Lithocholic Acid	C24 H40 O3	376.281		C18 pos	0.736683	1.02985		0.294724	1.07261
Lithocholic acid glycine	C26 H43 N O4	433.302		anp pos	0.0830684	0.679724		0.342891	1.23513
L-Rhamnose	C6 H12 O5	164.059		anp neg	0.808193	1.03066		0.141919	0.861913
Lumichrome	C12 H10 N4 O2	242.083		anp neg	0.00333774	1.64319		0.119629	0.834925
Lysine	C6 H14 N2 O2	146.105		anp pos	0.00641179	1.38785		0.131487	0.869351
Lyso-PAF C16	C24 H52 N O6 P	481.352		C18 pos	0.0155679	0.775167		0.0189232	1.43073
LysoPC(14:0)	C22 H46 N O7 P	467.296		C18 pos	0.00416597	0.677508		0.00720483	1.37166
LysoPC(15:0)	C23 H48 N O7 P	481.315		anp pos	5.56106e-05	0.483919		0.0156	1.40995
LysoPC(16:0)	C24 H50 N O7 P	495.332		anp pos	0.00974692	0.667187		0.00490426	1.54621
LysoPC(16:1)	C24 H48 N O7 P	493.314		C18 pos	0.0353576	0.75336		0.00573632	1.64776
LysoPC(17:0)	C25 H52 N O7 P	509.345		anp pos	0.0104501	0.741176		0.15775	1.12984
LysoPC(18:0)	C26 H54 N O7 P	523.363		anp pos	0.725841	1.05197		0.557505	0.920802
LysoPC(18:1)	C26 H52 N O7 P	521.348		anp pos	0.0629267	1.54322		0.604591	1.1112
LysoPC(18:2)	C26 H50 N O7 P	519.332		C18 pos	0.00807918	0.502665		0.0321234	2.08131
LysoPC(18:3)	C26 H48 N O7 P	517.313		C18 pos	0.00464586	0.56951		0.00394283	1.99487
LysoPC(18:4)	C26 H46 N O7 P	515.293		C18 neg	0.0541057	0.542739		0.910309	0.953384
LysoPC(20:1)	C28 H56 N O7 P	549.363		anp neg	0.0682089	1.57174		0.182572	0.746003
LysoPC(20:3)	C28 H52 N O7 P	545.348		C18 pos	0.246209	0.690195		0.0702794	1.93339
LysoPC(20:5)	C28 H48 N O7 P	541.314		anp pos	7.65201e-06	0.515206		0.735748	1.03865
LysoPC(22:0)	C27 H56 N O7 P	537.364		anp pos	0.0143962	0.689836		0.308509	1.18445
LysoPE(16:0)	C21 H44 N O7 P	453.285		anp pos	0.3722	0.908807		0.41759	1.09738
LysoPE(18:0)	C23 H48 N O7 P	481.313		C18 pos	0.0349203	0.655914		0.0291149	1.68503
LysoPE(18:1)	C23 H46 N O7 P	479.302		C18 pos	0.587799	0.876982		0.0670594	1.66609
LysoPE(18:2)	C23 H44 N O7 P	477.285		anp pos	0.0019069	0.61668		0.0332696	1.23084
LysoPE(18:3)	C23 H42 N O7 P	475.267		anp neg	0.0211956	0.650487		0.082883	1.53103
LysoPE(20:3)	C25 H46 N O7 P	503.302		anp pos	0.0346212	0.534728		0.00969093	1.76203
LysoPE(20:4)	C25 H44 N O7 P	501.286		anp pos	0.268804	0.826482		0.0727884	1.30604
LysoPE(22:5)	C27 H46 N O7 P	527.293		anp pos	0.0691808	0.711198		0.0156739	1.33301
Lys-Tyr-Lys	C21 H35 N5 O5	437.256		anp neg	0.00726049	0.767187		0.638104	0.950862
Maleic acid	C4 H4 O4	116.011		anp neg	0.0230981	1.54046		0.374687	0.874784
Maleimide	C4 H3 N O2	97.0166		anp neg	0.011071	0.532698		0.236542	1.37206
Malic Acid	C4 H6 O5	134.022		anp neg	0.0522444	1.49046		0.000495426	0.466531
Malondialdehyde	C3 H4 O2	72.0209		anp neg	0.0157828	1.9306		0.601874	0.891194
malonylcarnitine	C10 H17 N O6	247.105		anp pos	0.00496943	0.592507		0.0140498	0.603585
Melatonin	C13 H16 N2 O2	232.128		C18 pos	0.0285702	0.371623		0.462473	1.29271
Melibiose	C12 H22 O11	342.112		anp pos	0.0113117	1.34051		0.0258064	0.732751
Methionine	C5 H11 N O2 S	149.052		anp neg	0.189542	0.746046		0.00743832	1.473
MethionineS=O	C5 H11 N O3 S	165.045		anp pos	0.0432595	1.30897		0.182096	1.30648
Methoprene acid	C16 H28 O3	268.202		C18 pos	0.67584	1.03096		0.883043	1.01283
Methyl beta-D-galactoside	C7 H14 O6	194.07		anp neg	0.0179196	0.764348		0.0627557	0.782425
Methyl Jasmonate	C13 H20 O3	224.14		anp neg	0.0134121	1.8267		0.208776	0.732971
Methyl Vanillic Acid	C9 H10 O4	182.068		anp neg	0.0760256	1.5034		0.178371	0.759654
Methyladenine	C6 H7 N5	149.071		anp pos	0.000128949	1.52744		0.716162	1.06071
Methyladenosine	C11 H15 N5 O4	281.11		anp neg	0.00229272	0.683718		0.178331	0.818494
Methylglyoxal/pyruvaldehyde	C3 H4 O2	72.0212		anp neg	0.0164323	1.42046		0.222088	0.876585
Methylmalonic acid	C4 H6 O4	118.028		anp pos	0.0250872	0.676621		0.0143527	1.36343
Methyluric acid	C6 H6 N4 O3	182.041		C18 pos	0.0962023	1.54702		0.0542449	0.605922
Methyluridine	C10 H14 N2 O6	258.079		anp pos	0.0270725	3.03756		0.100258	0.495059
Mevalonic Acid	C6 H12 O4	148.064		anp neg	0.0393622	1.34942		0.0403983	0.791137
Misoprostol	C21 H36 O5	368.268		anp pos	0.0441642	0.437643		0.161162	1.46762
mono-Methylglutaric Acid	C6 H10 O4	146.057		anp neg	0.212271	1.2803		0.182789	0.736809
myo-Inositol	C6 H12 O6	180.064		anp neg	0.00956811	0.488295		0.547645	1.08535
Myoinositol-methyl-phosphate	C7 H15 O9 P	274.046		anp neg	0.00238139	0.708937		0.0195857	1.32119
Myristelaidic acid	C14 H26 O2	226.193		C18 pos	0.810955	1.01224		0.937422	1.00392
Myristic Acid	C14 H28 O2	228.208		C18 pos	0.247926	0.903521		0.171814	1.12812
N(4)-Acetylcytosine	C6 H7 N3 O2	153.049		anp pos	0.0485047	0.788017		0.0965667	1.38299
N',N',N'-Trimethyllysine	C9 H20 N2 O2	188.149		anp pos	0.0413433	1.5971		0.0178181	0.599243
N1,N8-Diacetylspermine	C14 H30 N4 O2	286.235		C18 pos	0.0215768	1.9375		0.156465	0.688171
N1-Acetylspermidine	C9 H21 N3 O	187.166		anp pos	0.00698337	1.40911		0.0144947	0.718673
N1-Acetylspermine	C12 H28 N4 O	244.232		C18 pos	0.584711	0.867763		0.90106	0.971346
N5-Formyltetrahydrofolate (5-F-THF)	C20 H23 N7 O7	473.167		anp pos	0.0513243	0.434238		0.289067	1.57224
N6-Methyl-L-lysine	C7 H16 N2 O2	160.117		anp neg	0.372861	1.19559		0.710503	1.07593
N-Acetylalanine	C5 H9 N O3	131.06		anp pos	0.0119233	1.25141		0.0787057	0.893513
N-Acetylasparagine	C6 H10 N2 O4	174.063		anp neg	0.045124	0.764379		0.813789	0.973508
N-Acetylaspartic Acid	C6 H9 N O5	175.049		anp pos	0.0101614	0.523592		0.0222878	2.10125
N-acetylaspartylglutamate	C11 H16 N2 O8	304.09		anp pos	0.180286	1.50345		0.39015	0.78938
N-acetylcysteine	C15 H19 N3 O5 S	353.106		C18 pos	0.658247	0.940824		0.487485	0.873039
N-Acetylglucosamine	C8 H15 N O6	221.091		anp neg	2.69222e-05	0.312759		0.1193	1.48171
N-Acetylglucosamine-1-phosphate	C8 H16 N O9 P	301.056		anp neg	0.000151575	0.661791		0.00254002	1.53
N-Acetylglutamic Acid	C7 H11 N O5	189.065		anp neg	0.0269767	0.48215		0.903343	0.982612
N-Acetylglutamine	C7 H12 N2 O4	188.079		anp pos	2.20589e-05	1.63623		0.654994	1.07882
N-Acetylglycine	C4 H7 N O3	117.043		anp neg	0.0538122	0.419775		0.395914	1.38892
N-Acetylleucine	C8 H15 N O3	173.104		C18 neg	0.000118526	1.86736		0.228482	0.792679
N-Acetyllysine	C8 H16 N2 O3	188.112		anp neg	0.0150195	0.665615		0.321988	1.17067
N-Acetylmethionine	C7 H13 N O3 S	191.059		anp pos	0.0197183	0.802677		0.0340776	0.864886
N-Acetylmuramic acid	C11 H19 N O8	293.101		anp pos	0.0351996	1.89811		0.125211	0.6562
N-Acetylneuraminic Acid	C11 H19 N O9	309.106		anp neg	5.43107e-06	0.536465		0.00447525	1.24405
N-acetyl-ornithine	C7 H14 N2 O3	174.101		anp pos	0.00141905	0.462331		0.809489	0.931682
N-Acetylserotonin	C12 H14 N2 O2	218.094		anp pos	0.00036271	0.377179		0.0269073	1.6226
N-Acetyltryptophan	C13 H14 N2 O3	246.105		anp pos	0.05166	1.1819		0.489141	0.943336
NAD	C21 H27 N7 O14 P2	663.109		anp pos	0.0598461	1.33934		0.0103973	0.668064
NADH	C21 H29 N7 O14 P2	665.124		anp pos	0.340429	1.3459		0.663322	0.872948
NADP	C21 H28 N7 O17 P3	743.075		anp pos	0.0285398	1.30447		0.000214849	0.581312
NADPH	C21 H30 N7 O17 P3	745.087		anp pos	0.0033376	0.464868		0.0312855	1.75549
N-AMIDINO-ASPARTATE (Guanidinosuccinic acid)	C5 H9 N3 O4	175.064		anp pos	0.000430443	1.94836		0.00110347	0.582744
N-carbamoylaspartic acid/ureidosuccinic acid	C5 H8 N2 O5	176.051		anp neg	0.646608	0.880846		0.92567	1.02775
Neopterin	C9 H11 N5 O4	253.073		anp pos	0.000316822	2.64022		0.246035	0.842676
Nervonic Acid	C24 H46 O2	366.35		C18 pos	0.943389	1.00202		0.276408	1.02602
N-Formylglycine	C3 H5 N O3	103.033		anp pos	0.0148179	1.28056		0.794247	0.988611
N-Formylkynurenine	C11 H12 N2 O4	236.08		C18 pos	0.0223721	0.278078		0.317516	1.8243
N-Formylmethionine	C6 H11 N O3 S	177.053		anp neg	0.0851322	1.7261		0.00924211	0.518453
NG-methyl-Arginine	C7 H16 N4 O2	188.141		anp pos	0.00197844	0.76634		0.0678767	1.11426
NGNG'-dimethyl-Arginine	C8 H18 N4 O2	202.149		anp pos	0.0473317	0.790272		0.282188	1.11267
Nicotinamide	C6 H6 N2 O	122.048		C18 pos	4.72824e-05	1.51861		0.753025	1.03683
Nicotinamide Mononucleotide	C11 H15 N2 O8 P	334.06		anp pos	0.0172049	0.641429		0.175005	1.27609
Nicotinamide N-oxide	C6 H6 N2 O2	138.043		anp pos	0.0102582	1.69416		0.028883	0.682739
nicotine	C10 H14 N2	162.109		anp pos	0.00462836	0.679635		0.00935412	1.34664
nicotinuric acid/Nicotinoylglycine	C8 H8 N2 O3	180.055		anp pos	0.0432616	0.197806		0.242907	0.564164
Nitrotyrosine	C9 H10 N2 O5	226.069		anp neg	0.00775394	0.453109		0.807682	1.05008
N-Linoleoylglycine	C20 H35 N O3	337.256		anp pos	0.375078	1.16839		0.45079	1.14164
N-Methylglutamic Acid	C6 H11 N O4	161.071		anp neg	0.988902	0.997588		0.816492	1.04947
N-Methyl-L-alanine	C4 H9 N O2	103.064		anp neg	0.0304073	0.757943		0.639461	1.07276
N-Methylnicotinate	C7 H7 N O2	137.047		anp pos	0.255788	0.44853		0.303936	0.169153
N-Methyltryptamine	C11 H14 N2	174.117		anp pos	0.406717	0.858583		0.428459	1.17912
N-Octanoyl-N-methylglucamine	C15 H31 N O6	321.22		C18 pos	0.0479817	0.581859		0.658695	1.08431
Noladin	C23 H40 O3	364.296		anp pos	0.767455	0.919115		0.755073	0.935993
N-OLEOYL-D-SPHINGOMYELIN	C41 H81 N2 O6 P	728.58		anp neg	0.0340142	2.13689		0.32027	0.71396
N-Oleoyl-D-sphingosine	C36 H69 N O3	563.506		C18 pos	0.465399	0.962088		0.130387	1.05565
Nonadecanoic acid	C19 H38 O2	298.286		C18 neg	0.484935	0.943995		0.886049	1.01789
Nonanoic Acid	C9 H18 O2	158.132		C18 pos	0.06336	0.608867		0.544433	1.17036
Nonanoylcarnitine	C16 H31 N O4	301.228		C18 pos	0.00165643	1.76456		0.0986367	0.75985
Noradrenaline sulfate/Norepinephrine sulfate	C8 H11 N O6 S	249.031		anp neg	0.0475925	0.571455		0.422624	1.25729
Nordihydroguaiaretic acid	C18 H22 O4	302.157		C18 pos	0.952436	0.993775		0.842205	1.01984
Normetanephrine	C9 H13 N O3	183.087		anp pos	0.881728	1.0329		0.53312	0.904539
N-Palmitoylsphingomyelin	C39 H79 N2 O6 P	702.566		anp neg	0.200369	1.53919		0.270812	0.67951
O-Acetylserine	C5 H9 N O4	147.054		anp neg	0.000903108	0.628493		0.00197521	1.37465
Octanoylcarnitine (C8:0)	C15 H29 N O4	287.215		anp pos	0.0813352	1.29913		0.262134	0.793758
Octenoylcarnitin (C8:1)	C15 H27 N O4	285.191		C18 pos	0.325398	0.893066		0.792391	1.03395
Octulose-8-phosphate	C8 H17 O11 P	320.048		anp neg	0.000313469	2.96357		0.0106616	0.585779
Oleamide/9,10-Octadecenoamide	C18 H35 N O	281.269		C18 pos	0.8415	0.995586		0.955902	1.00212
Oleic Acid	C18 H34 O2	282.256		anp neg	0.00452532	2.41314		0.791405	0.944157
Oleoyl ethanolamide	C20 H39 N O2	325.294		C18 pos	0.0729501	0.751838		0.110049	1.96128
Oleoylcarnitine (C18:1)	C25 H47 N O4	425.35		anp pos	0.334013	0.666567		0.773871	0.931358
Oleyl Anilide	C24 H39 N O	357.294		C18 pos	0.733189	0.973009		0.292631	0.928599
O-phosphoethanolamine	C2 H8 N O4 P	141.019		anp pos	0.00289695	1.27743		0.0934007	1.19648
O-Phosphoserine	C3 H8 N O6 P	185.018		C18 pos	0.0099611	1.70074		0.103234	0.785781
Ophthalmic Acid	C11 H19 N3 O6	289.127		anp neg	0.0719462	1.74242		0.0581098	1.88533
Ornithine	C5 H12 N2 O2	132.089		anp pos	0.45044	0.93288		0.240418	1.11825
Orotidine	C10 H12 N2 O8	288.052		anp pos	0.016891	1.9106		0.162937	0.781511
Orotidine-5-monophosphate	C10 H13 N2 O11 P	368.013		anp neg	0.0247809	1.46785		0.0448755	0.728828
Orthanilic Acid	C6 H7 N O3 S	173.015		anp neg	0.527978	0.849539		0.915303	1.02683
O-Succinylhomoserine	C8 H13 N O6	219.076		anp neg	0.0885712	0.483857		0.0810443	2.72203
Oxalic Acid	C2 H2 O4	89.9955		anp neg	0.70044	0.91579		0.17895	1.31029
Oxaloacetic Acid	C4 H4 O5	132.006		anp neg	0.831631	1.02568		0.969404	0.993906
PAF C18	C28 H58 N O7 P	551.393		anp pos	0.265862	0.8463		0.00244548	0.781555
PAF C18:1	C28 H56 N O7 P	549.376		C18 pos	0.954733	1.00733		0.0259192	1.82264
Palmitelaidic Acid	C16 H30 O2	254.224		C18 pos	0.580043	0.99052		0.324484	1.02065
Palmitic Acid	C16 H32 O2	256.24		C18 neg	0.387039	1.14834		0.965453	0.993228
Palmitoleic Acid	C16 H30 O2	254.223		C18 pos	0.841849	1.01111		0.405941	0.965576
Palmitoyl ethanolamide	C18 H37 N O2	299.295		C18 pos	0.0627911	0.664547		0.0822373	1.36777
Palmitoylcarnitine (C16:0)	C23 H45 N O4	399.334		anp pos	0.291199	0.62493		0.835701	1.05373
pantetheine	C22 H42 N4 O8 S2	554.24		C18 pos	0.0354981	0.688131		0.933445	1.01474
Pantothenic Acid-VB5	C9 H17 N O5	219.114		anp pos	0.658337	0.926285		0.0117086	1.43823
PC(14:1)	C22 H44 N O7 P	465.281		anp pos	0.00650165	0.561783		0.690788	0.951216
PC(28:0)	C36 H72 N O8 P	677.499		C18 pos	0.1943	0.90405		0.00704467	1.26722
PC(32:0)	C40 H80 N O8 P	733.562		anp pos	0.0607763	0.81469		0.0982682	1.22166
PC(34:2)	C42 H80 N O8 P	757.562		anp pos	0.0363058	0.672782		0.955057	0.990691
PC(34:5)	C42 H74 N O8 P	751.522		anp pos	0.105461	1.71883		0.0788132	0.486551
PC(34:6)	C42 H72 N O8 P	749.482		anp pos	0.0584802	0.891592		0.197474	1.06881
PC(35:2)	C43 H82 N O8 P	771.555		anp pos	0.211956	1.50015		0.13509	0.62088
PC(35:4)	C43 H78 N O8 P	767.546		anp neg	0.0636418	1.85636		0.418912	0.770607
PC(36:1)	C44 H86 N O8 P	787.607		anp pos	0.0813317	1.78562		0.140216	0.634954
PC(36:4)	C44 H80 N O8 P	781.562		anp pos	0.0451481	1.37873		0.375222	0.892675
PC(36:6)	C44 H76 N O8 P	777.53		anp pos	0.89473	0.982099		0.0519433	0.738432
PC(37:5)	C45 H80 N O8 P	793.572		anp pos	0.0365652	2.09741		0.0756398	0.561244
PC(37:6)	C45 H78 N O8 P	791.557		anp pos	0.0243656	1.83045		0.057823	0.622286
PC(38:4)	C46 H84 N O7 P	793.572		anp pos	0.0369928	2.00664		0.0755304	0.577768
PC(38:6)	C46 H80 N O7 P	789.581		anp neg	0.0121833	2.19469		0.0756285	0.59727
PC(42:8)	C50 H84 N O8 P	857.569		anp pos	0.0147708	3.26919		0.0537771	0.432876
PC(42:9)	C50 H82 N O8 P	855.559		anp pos	0.0235985	4.92154		0.0721418	0.349099
PC(O-16:0/20:5)	C44 H80 N O7 P	765.539		anp pos	0.0165535	1.4138		0.0210349	0.764487
PE(16:0)	C37 H74 N O8 P	691.518		C18 pos	0.08415	1.42822		0.0442862	0.652257
PE(34:4)	C39 H70 N O7 P	695.486		anp pos	0.0417001	0.734284		0.577141	1.08853
PE(36:4)	C43 H78 N O8 P	767.546		anp neg	0.0988744	2.24843		0.196699	0.550645
PE(36:6)	C41 H70 N O8 P	735.48		anp pos	0.0715665	1.4483		0.0833913	0.708534
Pentadecanoic acid	C15 H30 O2	242.224		C18 neg	0.434648	1.06132		0.37726	0.937497
PGP(38:3)	C44 H82 O13 P2	880.541		anp pos	0.0361306	3.17166		0.07605	0.402591
Phenylacetic Acid	C8 H8 O2	136.053		C18 neg	0.544063	1.07452		0.813175	1.02568
Phenylacetylglycine	C10 H11 N O3	193.064		anp pos	0.00209768	0.760088		0.224097	0.915118
Phenylalanine	C9 H11 N O2	165.08		anp neg	0.0317668	0.761223		0.245909	1.10068
Phenylethanolamine	C8 H11 N O	137.084		anp pos	0.152502	0.791244		0.328597	1.24087
Phenylpyruvic Acid	C9 H8 O3	164.059		anp neg	0.789972	0.959516		0.238871	0.857691
Phosphatidylinositol 3-phosphate	C11 H20 O16 P2	470.021		anp pos	0.255457	0.792197		0.125832	1.3601
Phosphocholine	C5 H14 N O4 P	183.067		anp pos	0.0679436	1.48566		0.156937	0.770664
Phosphocreatine	C4 H10 N3 O5 P	211.035		C18 pos	0.000452526	2.04489		0.383471	1.14639
Phosphoenolpyruvate	C3 H5 O6 P	167.988		anp pos	0.000372011	1.85947		0.000527268	0.617449
Phosphonoacetic Acid/Acetyl phosphate	C2 H5 O5 P	139.988		anp pos	0.00136299	2.45014		0.0176858	0.56026
Phosphoribosylamine (PRA)	C5 H12 N O7 P	229.026		anp pos	0.0539949	1.60966		0.057196	0.680804
Phosphoric acid	H3 O4 P	97.9767		anp pos	0.00233923	1.80385		0.0124627	0.699782
Phosphorylcholine oleoyloxyethyl ester	C25 H52 N O5 P	477.355		C18 pos	0.403702	0.610989		0.206338	4.07024
Phylloquinone	C31 H46 O2	450.348		anp pos	0.511426	1.26334		0.204042	1.53651
Phytosphingosine	C18 H39 N O3	317.299		anp pos	0.0733736	1.18086		0.556434	1.05145
PI (38:4)	C47 H83 O13 P	886.555		anp neg	0.0957484	2.80888		0.133867	0.400045
PI(32:1)	C41 H77 O13 P	808.507		anp neg	0.838789	1.08839		0.414765	0.687083
Piceatannol	C14 H12 O4	244.082		C18 pos	0.357753	1.17745		0.000696527	0.709609
PIP(38:4)	C47 H84 O16 P2	966.516		anp pos	0.0501569	2.4563		0.114549	0.50296
Pipecolinic Acid	C6 H11 N O2	129.082		anp neg	0.0472093	0.574739		0.191773	1.16732
Probucol	C31 H48 O2 S2	516.33		C18 neg	0.00286089	0.582831		0.206836	1.26826
Procysteine	C4 H5 N O3 S	146.996		C18 pos	0.041349	1.43256		0.764191	1.0314
Proline	C5 H9 N O2	115.063		anp pos	0.271679	1.08106		0.348228	1.06215
Proline betaine	C7 H13 N O2	143.095		anp pos	0.187386	0.585939		0.41121	0.54735
Propionylcarnitine (C3:0)	C10 H19 N O4	217.132		anp pos	0.664822	1.12082		0.42868	0.860276
propionylcholine	C8 H17 N O2	159.126		anp pos	0.013998	0.379072		0.746805	0.86072
Propionyl-CoA	C24 H40 N7 O17 P3 S	823.129		anp pos	0.00325229	1.51371		0.975001	1.00347
Prostaglandin E2	C20 H32 O5	352.223		C18 pos	0.334906	1.04837		0.00454494	0.852818
Protoporphyrin	C34 H34 N4 O4	562.246		anp pos	0.00819191	0.665094		0.0128297	1.39542
PS(16:0)	C38 H74 N O10 P	735.484		anp neg	0.0360994	3.13422		0.0834016	0.382908
PS(21:0/14:0)	C41 H80 N O10 P	777.542		anp pos	0.0716309	1.85487		0.113475	0.60661
PS(32:1)	C38H72NO10P	733.48		anp neg	0.0249341	2.26238		0.0262122	0.392655
PS(34:2)	C40 H74 N O10 P	759.515		anp pos	0.0668888	1.74317		0.102521	0.617794
PS(35:1)	C41 H78 N O10 P	775.524		anp pos	0.0672929	1.8862		0.117972	0.612545
PS(36:4)	C42 H74 N O10 P	783.508		anp pos	0.0284005	1.70149		0.395762	0.846673
Pterin	C6 H5 N5 O	163.05		anp pos	0.0190076	0.59244		0.326708	1.21699
Purine	C5 H4 N4	120.043		anp neg	0.0155033	1.45973		0.278978	0.850475
Putrescine	C4 H12 N2	88.099		anp pos	0.270942	1.09493		0.941747	1.0069
Pyrazole	C3 H4 N2	68.0361		anp pos	0.0579603	0.4274		0.683294	1.04394
Pyridoxal	C8 H9 N O3	167.058		anp pos	0.00707342	0.672433		0.182878	1.21965
Pyridoxal 5-Phosphate	C8 H10 N O6 P	247.027		anp neg	0.832357	0.956877		0.428738	1.19541
Pyridoxamine (Vitamin B6)	C8 H12 N2 O2	168.082		anp pos	0.89314	1.06338		0.584432	0.790928
Pyridoxine	C8 H11 N O3	169.076		anp pos	0.853748	0.969514		0.613159	1.10088
Pyroglutamic Acid/5-oxoprpline	C5 H7 N O3	129.043		anp pos	0.0459041	0.798568		0.00464845	1.62996
Pyrophosphate	H4 O7 P2	177.95		anp neg	0.13544	0.85139		0.119663	1.1564
Pyrrole-2-carboxylic Acid	C5 H5 N O2	111.033		anp neg	0.581644	1.118		0.437006	1.18936
Pyruvate	C3 H4 O3	88.0164		anp neg	0.363621	1.37424		0.428133	0.766197
Quinaldic Acid	C10 H7 N O2	173.048		C18 pos	0.00456516	2.21229		0.0608838	0.693799
Quinic Acid	C7 H15 O6	195.084		C18 pos	0.454089	1.13404		0.223686	1.208
Quinoline	C9 H7 N	129.055		anp neg	0.173011	1.56728		0.1573	0.702234
Quinolinic acid	C7 H5 N O4	167.024		anp neg	0.00224529	3.08438		0.868239	0.958419
Raffinose	C18 H32 O16	504.168		anp neg	0.050418	2.78752		0.162764	0.525866
Retinoic Acid	C20 H28 O2	300.193		C18 neg	0.892481	0.979928		0.970262	0.994014
Retinol (Vitamin A)	C20 H30 O	286.225		C18 pos	0.237694	1.07175		0.484471	0.963149
Retinyl Palmitate	C36 H60 O2	524.439		anp pos	0.340089	0.796251		0.271884	1.3215
Riboflavin (Vitamin B2)	C17 H20 N4 O6	376.142		anp pos	0.00953466	0.652591		0.0205388	1.6647
Ribose 5-phosphate	C5 H11 O8 P	230.02		anp neg	0.0837969	1.19496		0.0467262	0.82629
Ribulose 5-phosphate	C5 H11 O8 P	230.019		anp neg	0.0049663	2.01576		0.0293549	0.598328
Ricinoleic acid	C18 H34 O3	298.248		C18 pos	0.14352	0.938228		0.503717	1.03202
Rosmarinic Acid	C18 H16 O8	360.086		anp pos	0.0153702	1.66013		0.169938	0.793418
S-(2-succino)cysteine	C7 H11 N O6 S	237.03		anp pos	0.012583	1.41446		0.013273	0.727278
S2O32-	C10 H12 N2 O5 S2	304.019		C18 pos	0.043226	0.697526		0.0270258	1.80736
Saccharopine	C11 H20 N2 O6	276.123		anp neg	5.78089e-05	0.503489		0.186114	1.16725
S-Adenosylhomocysteine	C14 H20 N6 O5 S	384.121		anp neg	0.00528849	0.723311		0.125963	0.81605
S-Adenosylmethionine (SAM)	C15 H22 N6 O5 S	398.138		anp pos	2.73639e-06	3.14218		0.0734786	0.806201
SAICAR	C13 H19 N4 O12 P	454.069		anp neg	0.0858469	0.592713		0.937853	0.979603
Sarcosine (N-methylglycine)	C3 H7 N O2	89.0478		anp pos	0.271038	0.771353		0.175286	0.87139
Sedoheptulose 7-phosphate	C7 H15 O10 P	290.039		anp neg	0.00228262	2.09911		0.0146137	0.588081
Serine	C3 H7 N O3	105.043		anp pos	0.0607856	0.808127		0.246215	1.09958
Serotonin	C10 H12 N2 O	176.092		anp pos	0.00493943	0.575368		0.0661747	1.39482
S-Farnesyl-L-cysteine	C19 H33 N O2 S	339.22		C18 pos	0.0147468	0.574839		0.905744	1.02548
S-formylglutathione	C11 H17 N3 O7 S	335.07		anp neg	0.000999496	0.707265		0.013028	1.32584
S-Hexylglutathione	C16 H29 N3 O6 S	391.177		C18 pos	0.0807903	0.530105		0.357442	1.11403
S-Lactoylglutathione	C13 H21 N3 O8 S	379.115		anp neg	0.0299201	0.288178		0.0570323	3.73742
S-Methylcysteine	C4 H9 N O2 S	135.036		anp neg	0.060681	1.26712		0.547441	1.09124
SO32-	C10 H12 N2 O5 S	272.046		C18 neg	0.504156	0.804207		0.0742029	2.14573
Spermidine	C7 H19 N3	145.155		anp pos	0.511827	1.17435		0.703953	0.920223
Spermine	C10 H26 N4	202.217		anp pos	0.0693319	1.26649		0.0422527	0.782846
Sphinganine/Dihydrosphingosine	C18 H39 N O2	301.294		C18 pos	0.546188	0.943813		0.169521	0.882019
Sphingomyelin	C41 H83 N2 O6 P	730.591		anp pos	0.0735587	1.51528		0.877581	0.969929
Sphingosine	C18 H37 N O2	299.284		anp pos	0.0695836	1.3654		0.079043	0.728742
Sphingosylphosphoryl choline	C23 H49 N2 O5 P	464.336		C18 pos	0.0267346	1.17279		0.026455	0.848599
Stachyose	C24 H42 O21	666.223		anp neg	0.0498619	3.43537		0.0211075	0.194503
Stearic Acid	C18 H36 O2	284.271		C18 neg	0.56248	1.10978		0.681764	0.928687
Stearidonic acid	C18 H28 O2	276.206		C18 neg	0.474564	1.486		0.942223	0.961002
Stearoylcarnitine (C18:0)	C25 H49 N O4	427.364		anp pos	0.205778	0.687572		0.535411	0.862296
Suberic Acid	C8 H14 O4	174.09		anp neg	0.920975	0.980583		0.152678	0.700792
Succinate	C4 H6 O4	118.027		anp neg	0.0967047	1.68745		0.0101883	0.440585
Succinic anhydride	C4 H4 O3	100.016		anp neg	0.210912	1.38045		0.138644	0.644955
Succinic Semialdehyde	C4 H6 O3	102.032		anp neg	0.00414543	1.70208		0.117982	0.811372
Succinoadenosine	C14 H17 N5 O8	383.104		anp neg	0.442184	0.848062		0.148005	0.716645
Succinyl CoA	C25 H40 N7 O19 P3 S	867.135		anp neg	0.0397823	2.18425		0.130964	0.642456
Succinylcarnitine	C11 H19 N O6	261.118		C18 pos	0.00138059	3.75472		0.471192	0.790813
Sucrose	C12 H22 O11	342.116		anp neg	0.606514	1.8015		0.288423	0.126628
Sulfolithocholic acid	C24 H40 O6 S	456.247		C18 pos	0.0144839	0.576847		0.497732	1.09399
Taurallocholic acid	C26 H45 N O7 S	515.291		anp pos	0.749041	0.872683		0.327845	1.42044
Taurine	C2 H7 N O3 S	125.015		anp pos	0.0144257	1.28599		0.809534	0.989405
Taurochenodesoxycholic acid	C26 H45 N O6 S	499.295		C18 pos	0.715866	1.1274		0.141528	1.58727
Taurocholic Acid	C26 H45 N O7 S	515.292		C18 pos	0.744738	0.877901		0.379894	1.35724
Taurodeoxycholate	C26 H45 N O6 S	499.295		anp pos	0.536907	1.26674		0.0250936	2.44187
Taurolithocholic Acid	C26 H45 N O5 S	483.308		anp pos	0.00368018	0.530484		0.0135336	1.8463
Tetracosahexaenoic acid	C24 H36 O2	356.285		anp neg	0.00368843	2.12546		0.0348305	0.676682
Tetradecadienoylcarnitine (C14:2)	C21 H37 N O4	367.271		C18 pos	0.0338577	1.32711		0.240751	0.94975
Tetradecenoylcarnitine (C14:1)	C21 H39 N O4	369.286		anp pos	0.25573	0.832327		0.16559	0.841303
tetrahydrobiopterin (H4B)	C9 H15 N5 O3	241.111		anp pos	0.000397268	1.6284		0.113236	0.845825
Tetrahydrocortisone	C21 H32 O5	364.215		anp neg	0.877558	1.04653		0.0832781	0.599962
TG(60:8)	C63 H106 O6	958.802		C18 pos	0.0683233	0.393847		0.0967781	2.59291
Theophylline	C7 H8 N4 O2	180.053		anp neg	0.0147873	3.47438		0.211822	0.611112
Thiamine (Vitamin B1)	C12 H16 N4 O S	264.107		anp pos	0.0189708	0.791446		0.0255922	0.852998
Thiamine Monophosphate	C12 H17 N4 O4 P S	344.071		anp pos	0.00120373	0.389759		0.293032	0.641499
Thiamine pyrophosphate	C12 H18 N4 O7 P2 S	424.036		anp neg	9.92003e-05	0.499915		0.22663	0.834623
Thioetheramide-PC	C40 H83 N2 O5 P S	734.565		anp pos	0.0638878	0.702275		0.989975	0.997878
thiopyruvate	C13 H14 N2 O5 S	310.06		C18 pos	0.0405524	0.620918		0.391408	0.838709
Threonine	C4 H9 N O3	119.059		anp neg	0.295694	0.614581		0.418725	0.80321
Threosone	C4 H6 O4	118.028		anp pos	0.0199638	1.30312		0.301847	0.887534
Thymidine	C10 H14 N2 O5	242.089		C18 pos	0.00549388	2.78614		0.159377	0.709885
Thymine	C5 H6 N2 O2	126.041		anp neg	0.0847098	1.5503		0.19453	0.751346
trans-4-Hydroxyproline	C5 H9 N O3	131.059		anp neg	0.057077	0.624175		0.412569	1.1657
Tridecanoic acid	C13 H26 O2	214.192		C18 pos	0.572248	1.06736		0.396555	0.94705
Trimethylamine	C3 H9 N	59.073		anp pos	0.646774	1.02491		0.245878	1.04341
Trimethylamine N-oxide	C3 H9 N O	75.0683		anp pos	0.0526671	1.80253		0.0418731	0.528835
Tryptamine	C10 H12 N2	160.098		anp pos	0.0507117	0.427885		0.000538301	3.26584
Tryptophan	C11 H12 N2 O2	204.09		anp pos	0.0850873	1.31832		0.883296	1.01558
Tryptophanamide	C11 H13 N3 O	203.109		C18 pos	0.00561778	1.60128		0.479477	0.900174
Tyrosine	C9 H11 N O3	181.074		anp pos	0.0906874	1.10983		0.561402	1.02701
UDP-Galactose	C15 H24 N2 O17 P2	566.055		anp neg	0.470847	0.831642		0.715076	0.91597
UDP-Glucose	C15 H24 N2 O17 P2	566.055		anp neg	0.0497272	0.565428		0.548267	1.16246
UDP-Glucuronic acid	C15 H22 N2 O18 P2	580.034		anp neg	0.244243	1.25429		0.483122	1.13398
UDP-N-Acetylgalactosamine	C17 H27 N3 O17 P2	607.082		anp pos	0.0360867	0.847296		0.223707	0.928974
UDP-N-Acetylglucosamine	C17 H27 N3 O17 P2	607.083		anp pos	0.0129591	0.823278		0.675929	1.02501
Undecylenic acid	C11 H20 O2	184.146		C18 pos	0.365682	1.06513		0.219628	0.922225
Uracil	C4 H4 N2 O2	112.024		anp neg	0.0480601	0.366837		0.654668	1.36261
Uracil 5-Carboxylic Acid	C5 H4 N2 O4	156.019		anp neg	0.0180379	1.64215		0.157091	0.779474
Urea	C H4 N2 O	60.0319		anp pos	0.045324	0.5482		0.358307	1.12457
Uric acid	C5 H4 N4 O3	168.029		anp neg	7.5092e-07	2.70561		0.000548071	0.642609
Uridine	C9 H12 N2 O6	244.07		C18 pos	0.0425242	1.45718		0.548393	1.10447
Uridine diphosphate (UDP)	C9 H14 N2 O12 P2	404.002		anp neg	0.00164749	1.6948		0.0588328	0.775455
Uridine monophosphate (UMP)	C9 H13 N2 O9 P	324.036		anp neg	0.995805	1.00037		0.876545	0.988331
Urocanic acid	C6 H6 N2 O2	138.043		anp pos	0.093859	0.593841		0.549635	0.93851
Ursodeoxycholic acid 3-sulfate	C24 H40 O7 S	472.26		anp neg	0.0277685	0.455661		0.0473536	1.68287
UTP	C9 H15 N2 O15 P3	483.974		anp neg	0.0018542	2.06688		0.00784985	0.59483
Vaccenic Acid	C18 H34 O2	282.254		C18 neg	0.992033	0.994874		0.520191	1.43034
Valeric Acid	C5 H10 O2	102.073		anp pos	0.0128401	1.71582		0.481252	1.14731
Valerylcarnitine	C12 H23 N O4	245.162		anp pos	0.0459697	1.49288		0.116551	0.725753
Valine	C5 H11 N O2	117.079		anp neg	0.0784135	0.824485		0.454019	1.06664
Vanillylmandelic Acid	C9 H10 O5	198.054		C18 pos	0.888533	1.0437		0.110039	1.52784
Xanthine	C5 H4 N4 O2	152.035		anp pos	0.00126641	3.15475		0.0552899	0.58971
Xanthosine	C10 H12 N4 O6	284.077		anp neg	0.011352	2.31275		0.132926	0.637145
Xanthosine 5'-Monophosphate (XMP)	C10 H13 N4 O9 P	364.06		anp neg	0.681767	1.09766		0.562812	1.16489
Xanthurenic Acid	C10 H7 N O4	205.038		C18 pos	0.0420646	1.42457		0.351759	0.872159
xylulose-5-phosphate	C5 H9 O8 P	228.003		anp pos	0.00700776	1.87275		0.0614061	0.727323
unknown		58.0415	13.84	anp pos	0.0408891	2.06982		0.0407677	0.480378
unknown		58.042	1.73	anp neg	0.0626627	1.44179		0.328403	1.18348
unknown		82.0521	0.88	C18 pos	0.0217326	0.157749		0.409609	2.0276
unknown		82.0792	17.8	C18 pos	0.0712331	0.824268		0.169627	1.22794
unknown		84.0213	1.87	anp neg	0.00344689	1.34343		0.194267	1.13082
unknown		84.0218	2.91	anp neg	0.00962174	1.53153		0.285222	0.883735
unknown		88.0523	3.37	anp neg	0.0644162	1.41264		0.0287088	0.639649
unknown		90.0105	4.17	anp pos	0.316669	0.80861		0.0768483	1.65683
unknown		90.032	0.75	C18 neg	0.000605347	1.4945		0.0123564	0.819534
unknown		90.0321	2.8	anp neg	0.000203404	2.09052		0.0101136	0.692203
unknown		96.0217	3.49	anp pos	0.000372134	2.44034		0.0641925	0.721905
unknown		99.0692	2.4	anp neg	0.0491888	0.576857		0.00886191	2.17556
unknown		99.1073	8.03	anp pos	0.118498	0.834942		0.0367825	1.47411
unknown		101.049	8.79	anp neg	0.0454619	0.146764		0.00495372	5.10531
unknown		102.032	6.1	anp neg	0.0819811	1.44025		0.0581979	0.629067
unknown		104.051	2.8	anp pos	0.000108505	7.31938		0.01256	0.48401
unknown		106.046	7.73	anp neg	0.240169	0.862445		0.627429	0.938655
unknown		108.021	0.73	C18 pos	0.00741918	2.33132		0.0493873	0.592174
unknown		112.016	8.08	anp pos	6.65073e-06	1.68898		0.034003	0.85383
unknown		112.017	1.73	anp neg	0.00181437	1.873		0.0531592	0.744272
unknown		114.069	13.8	anp pos	0.0309942	0.682026		0.276146	1.28521
unknown		116.011	2.22	anp neg	0.00143395	17.3212		0.108938	0.550936
unknown		117.044	7.83	anp neg	0.0386813	0.720975		0.0341907	1.6541
unknown		117.061	1.95	anp pos	0.0491708	0.220737		0.364898	1.23723
unknown		118.063	1.81	C18 neg	0.0011045	1.70225		0.183885	1.30804
unknown		119.031	6.91	anp neg	0.0724277	0.437646		0.620047	0.741171
unknown		120.043	4.89	anp neg	0.0297501	0.61505		0.694313	0.953008
unknown		120.043	2.01	anp neg	0.0075986	1.75612		0.00706978	2.08641
unknown		125.051	5.71	anp neg	0.0972211	1.45073		0.0506325	0.649012
unknown		125.094	21	anp neg	0.0212534	0.659233		0.5276	1.10416
unknown		125.999	1.53	anp neg	0.00233617	3.90959		0.0336962	0.512
unknown		128.051	1.96	anp neg	0.0788544	0.714929		0.562722	1.12897
unknown		128.056	8.05	anp neg	0.0033095	1.73394		0.107793	0.792063
unknown		129.043	8.08	anp pos	2.92814e-06	1.72096		0.037626	0.850751
unknown		129.043	6.46	anp neg	0.00112431	0.770186		0.635587	0.960435
unknown		129.043	7.73	anp neg	0.0265983	0.502035		0.805651	0.967646
unknown		129.08	7.12	anp pos	0.000350611	0.457225		0.923312	1.03325
unknown		129.081	2.06	anp neg	0.0197568	1.91063		0.18468	0.70839
unknown		129.086	7.85	anp pos	0.0463475	0.707308		0.298445	1.24319
unknown		130.027	8.17	anp pos	0.0430353	0.789782		0.885535	1.01897
unknown		132.054	0.89	C18 pos	0.0479767	2.48216		0.970886	1.01145
unknown		132.082	9.26	C18 pos	0.0523405	1.29715		0.041044	0.788321
unknown		133.039	6.22	anp neg	0.0336853	0.122094		0.0392789	2.18445
unknown		134.062	2.76	anp pos	2.30651e-05	13.1686		0.000634223	0.271278
unknown		135.056	3.07	anp neg	7.78466e-06	0.522422		0.0441826	1.43457
unknown		135.064	7.55	anp pos	0.0471297	0.709808		0.249619	1.49412
unknown		136.039	2.16	anp neg	0.032575	0.709248		0.0266825	1.29523
unknown		136.099	3.53	anp neg	0.0446499	1.5525		0.643435	0.924787
unknown		139.037	3.9	anp neg	0.691892	0.961779		0.012341	1.27759
unknown		139.978	5.41	anp neg	0.00690188	1.56794		0.0122288	0.689566
unknown		140.056	4.82	anp neg	0.040521	2.45353		0.228922	0.636056
unknown		140.084	1.33	C18 pos	0.00490806	0.335847		0.207394	0.614356
unknown		141.047	5.86	anp neg	0.0140797	0.25461		0.847029	1.11126
unknown		142.074	9.12	anp neg	0.0836221	0.840395		0.655478	1.06273
unknown		145.076	3.72	anp pos	0.00112581	0.641603		0.0494367	1.2969
unknown		145.104	5.53	anp pos	0.0332912	1.31808		0.103554	0.838185
unknown		146.022	7.47	anp pos	0.0154637	0.466602		0.0180938	1.68831
unknown		147.054	4.3	anp neg	0.0963618	0.77846		0.613437	1.07066
unknown		147.056	4.06	anp pos	9.2421e-05	1.45893		0.307676	0.926635
unknown		148.042	3.27	anp pos	0.0861837	1.27346		0.196337	1.24716
unknown		148.068	8.06	anp pos	1.13648e-06	1.68729		0.00447034	0.823453
unknown		153.041	2.84	C18 pos	0.00402985	1.84324		0.0345733	0.672244
unknown		153.055	4.11	C18 pos	0.0740923	1.36877		0.9957	1.0009
unknown		155.03	5.51	anp pos	1.81646e-05	1.75765		0.848147	1.03599
unknown		155.984	1.4	anp neg	0.0242062	0.543728		0.0214699	1.58014
unknown		155.991	10.02	anp pos	0.00475059	2.07645		0.0275563	0.664575
unknown		156.015	1.16	C18 neg	0.0730645	0.701258		0.973578	0.992918
unknown		156.016	0.87	C18 pos	0.0414622	1.54134		0.0302353	0.586505
unknown		156.054	7.5	anp pos	0.0636236	0.700773		0.289877	1.49232
unknown		156.081	5.78	anp neg	0.00158422	0.394094		0.748837	1.14729
unknown		156.988	1.39	anp neg	0.0272158	0.555861		0.025169	1.52544
unknown		157.04	1.14	C18 pos	0.00190878	2.10631		0.0250877	0.635536
unknown		157.075	2.44	anp neg	0.0177515	0.510127		0.105054	1.55789
unknown		157.078	7.04	anp neg	0.0710865	1.2966		0.811186	1.02766
unknown		157.111	9.16	anp pos	0.000145198	0.222475		0.23557	0.409389
unknown		157.112	4.4	C18 pos	0.0623729	1.26641		0.536333	0.936149
unknown		158.063	7.65	anp neg	0.0484332	1.9667		0.0820013	0.533896
unknown		158.069	8.82	anp pos	0.000310871	0.517009		0.00222742	1.51473
unknown		159.054	7.07	anp neg	0.00413608	2.42687		0.0328533	0.541739
unknown		159.09	11.34	anp pos	0.0171724	0.476902		0.792236	1.06147
unknown		159.09	4.22	anp neg	0.00869908	0.616872		0.0537908	1.51169
unknown		159.09	2.42	anp neg	0.0766897	0.616095		0.00993266	2.10549
unknown		159.092	5.72	anp pos	0.0148566	1.14689		0.886832	0.995093
unknown		159.092	0.9	C18 pos	0.0999169	1.20373		0.60011	1.04873
unknown		160.096	1.28	C18 pos	0.0111054	1.30082		0.164671	0.871857
unknown		160.114	6.26	C18 pos	0.0681528	0.895041		0.409571	1.07847
unknown		161.07	6.22	anp neg	0.052723	1.31336		0.915137	1.01275
unknown		162.049	0.72	C18 pos	2.55163e-05	2.88808		0.0116727	0.623133
unknown		162.053	7.39	anp neg	0.0983913	0.298327		0.221059	1.63498
unknown		162.054	7.84	anp neg	0.975621	0.992363		0.0451578	1.51954
unknown		163.029	5.75	anp neg	0.0228573	0.360191		0.0563622	1.40439
unknown		163.054	6.92	anp neg	0.00168161	0.675468		0.0125972	1.27964
unknown		163.084	9.03	anp neg	0.0127606	0.588713		0.157854	1.61918
unknown		164.057	5.79	anp neg	0.000837317	2.37664		0.00190873	0.488677
unknown		166.016	2.59	anp neg	0.00475476	1.90862		0.143956	0.773409
unknown		166.027	5.05	C18 neg	0.0596961	1.25592		0.297555	0.889695
unknown		166.048	2.84	anp neg	0.00362798	1.5037		0.193342	0.865871
unknown		167.024	7.68	anp neg	0.00245457	3.08338		0.854492	0.953852
unknown		167.026	1.62	anp neg	0.0664883	1.88335		0.338218	1.28763
unknown		167.037	4.04	anp pos	0.000166373	1.83891		0.317517	0.894365
unknown		167.086	1.19	C18 pos	5.80668e-05	1.91697		0.957929	0.987639
unknown		167.983	1.35	anp neg	0.000606866	2.72559		0.0356479	0.650147
unknown		168.052	8.08	anp pos	0.0124194	1.45755		0.0561812	1.3247
unknown		169.035	4.06	anp pos	0.00889853	1.50279		0.316129	0.872012
unknown		169.988	4.59	anp neg	0.0165544	0.661241		0.12198	1.34478
unknown		171.053	5.49	anp pos	2.52098e-05	1.64544		0.67357	1.07422
unknown		171.054	4.06	anp neg	0.013794	0.533099		0.867482	0.958978
unknown		172.041	2.88	anp neg	0.00124038	0.299588		0.00248095	1.95534
unknown		173.039	3.12	anp neg	0.0950769	0.386705		0.0521209	2.52853
unknown		174.065	8.78	anp pos	0.0433503	0.501718		0.952942	1.02045
unknown		174.094	6.08	anp neg	0.0553174	0.408349		0.135213	2.54305
unknown		176.069	3.22	anp neg	0.847163	0.939271		0.0186315	5.02899
unknown		179.026	0.88	C18 neg	0.0141651	4.36606		0.150682	0.538863
unknown		181.042	3.37	anp neg	0.023539	2.02673		0.0515391	0.579801
unknown		181.067	4.9	anp neg	0.00675225	0.499429		0.630776	1.08742
unknown		181.069	2.82	anp pos	0.000117845	4.03016		0.0306957	0.591044
unknown		183.021	5.49	anp neg	0.0345461	0.536213		0.38175	1.22727
unknown		183.973	7.11	anp neg	0.00194636	3.27172		0.924825	0.977895
unknown		184.981	1.46	anp neg	0.0297401	3.03448		0.447754	1.24778
unknown		187.086	7.8	anp neg	0.0906923	0.529485		0.30225	1.53748
unknown		188.115	7.49	anp pos	0.0901708	1.54924		0.652369	1.1641
unknown		189.111	8.75	anp pos	0.0498908	0.721785		0.421225	1.19059
unknown		190.008	4.51	anp neg	0.0216018	1.3877		0.741189	0.97455
unknown		190.067	7.74	anp neg	0.0282001	0.481		0.85135	0.973421
unknown		190.084	5.52	anp neg	0.0271682	1.28049		0.638009	1.09399
unknown		191.006	4.51	anp neg	0.0477473	1.28913		0.601429	0.967018
unknown		192.027	0.8	C18 pos	0.0039938	2.15544		0.680954	0.932904
unknown		193.074	9.72	anp pos	0.00158616	2.14044		0.89846	1.0299
unknown		194.042	5.51	anp pos	0.0338823	1.70709		0.301505	1.23293
unknown		194.069	4.17	C18 neg	0.000316934	1.77514		0.00182243	0.652102
unknown		195.054	5.04	anp neg	0.0430348	0.629679		0.204679	1.31949
unknown		195.081	3.33	C18 pos	0.0188135	1.27465		0.0112737	0.78233
unknown		196.083	10.87	C18 pos	0.0373549	1.19132		0.772809	0.9778
unknown		197.036	3.71	anp pos	0.0084934	2.30752		0.371263	0.802457
unknown		197.037	4.87	anp pos	0.0140328	0.245026		0.888648	0.941599
unknown		199.933	1.79	anp neg	0.000820773	0.523438		0.00366573	2.29509
unknown		200.044	6.33	anp neg	0.0044981	0.492518		0.0498709	1.46222
unknown		201.178	8.1	anp pos	0.00036021	2.59139		0.40365	1.21079
unknown		202.03	5.69	anp pos	0.498294	1.23095		0.062096	0.579354
unknown		202.05	2.85	anp pos	0.0179382	1.79202		0.00535957	0.674933
unknown		203.055	2.72	anp neg	0.0421497	0.167903		0.385872	1.75814
unknown		203.119	1.9	anp neg	0.00100151	3.36793		0.00519081	0.437528
unknown		203.121	5.29	anp pos	0.0473075	0.793292		0.594545	1.06402
unknown		203.122	6.16	anp neg	0.094363	1.33209		0.560636	0.878593
unknown		204.038	13.14	anp pos	0.00510052	1.75486		0.01311	0.636835
unknown		205.037	1.58	anp neg	0.04822	0.663275		0.742921	1.11389
unknown		205.074	1.21	anp pos	0.000469069	0.609214		0.222798	1.31979
unknown		205.085	5.35	anp neg	0.00371177	0.410134		0.890672	1.04559
unknown		205.998	10.25	anp pos	0.000613564	6.63808		0.00201877	0.260985
unknown		207.059	7.7	anp pos	0.04447	2.32195		0.166257	0.625754
unknown		210.074	2.71	anp neg	0.000312315	2.39732		0.00491788	0.633208
unknown		211.074	2.63	C18 pos	0.0643848	1.58354		0.741635	0.924374
unknown		211.075	5.09	anp pos	0.0356406	1.40928		0.0147251	0.806639
unknown		211.084	7.78	anp pos	0.00282287	0.392981		0.0409787	1.97707
unknown		212.993	10.23	anp pos	0.0278445	1.42581		0.00648985	0.704372
unknown		213.068	6.71	anp neg	0.0341834	0.773455		0.396276	1.08388
unknown		213.93	1.32	anp neg	0.00113952	1.86124		0.02561	0.695072
unknown		214.024	6.31	anp neg	0.00924379	1.55558		0.912348	0.978847
unknown		214.027	9.95	anp pos	0.00115105	2.47878		0.0125915	0.541573
unknown		216.04	4.9	anp pos	0.0325658	1.78758		0.767021	0.921122
unknown		216.041	9.97	anp pos	0.0441189	1.49902		0.760323	0.961263
unknown		216.107	5.8	anp pos	0.00928153	0.450879		0.70702	1.16994
unknown		217.105	6.1	anp neg	0.0574988	0.429047		0.100013	2.497
unknown		218.093	4.34	anp pos	0.000108539	5.00856		0.00930005	0.526063
unknown		219.074	8.43	anp pos	0.0326983	1.75723		0.661642	0.900985
unknown		220.11	2.7	C18 pos	0.0410475	1.40006		0.692195	0.933189
unknown		222.064	2.82	C18 neg	0.0193611	2.14217		0.00594471	0.455326
unknown		222.072	0.8	C18 pos	0.010875	1.41391		0.510728	0.906482
unknown		222.093	7.12	anp neg	0.0873355	2.75516		0.144752	0.443021
unknown		223.086	3.64	anp pos	0.0752967	1.88872		0.0302296	0.525771
unknown		226.062	11.54	anp pos	0.00257033	3.76636		0.409967	0.762474
unknown		226.062	0.88	C18 pos	0.00202605	0.582706		0.608208	0.904479
unknown		226.069	0.7	C18 neg	0.00055021	2.39072		0.0571044	0.727796
unknown		226.096	5.09	anp pos	0.0211852	1.59333		0.0151698	0.748299
unknown		227.028	11.84	anp pos	0.0154481	1.3123		0.707121	0.962397
unknown		227.083	5.95	anp neg	0.0223884	0.801575		0.0644972	1.18062
unknown		228.048	4.52	anp pos	0.0206657	1.25916		0.786504	1.0112
unknown		228.101	7.95	anp neg	0.0917364	0.664839		0.854685	1.03156
unknown		228.143	7.5	anp pos	0.0739024	1.58397		0.0268611	0.543114
unknown		229.033	9.51	anp neg	0.0128453	0.644085		0.907337	1.0246
unknown		231.075	5.93	anp neg	0.0195245	2.71666		0.144639	0.595619
unknown		232.095	8.04	anp neg	9.57045e-05	14.3814		0.0207593	0.384205
unknown		232.107	13.9	anp pos	0.00559718	0.607681		0.00357722	1.42685
unknown		232.108	5.32	anp pos	0.00333881	2.16862		0.0180924	1.58168
unknown		232.109	5.73	anp pos	0.001761	0.58947		0.200221	1.30849
unknown		232.942	0.75	C18 neg	0.0779634	0.559054		0.653741	1.15131
unknown		233.1	7.95	anp pos	0.0584973	1.4561		0.0477363	0.709061
unknown		234.08	8	anp pos	0.00112831	2.80103		0.0814042	0.691207
unknown		235.032	7.84	anp neg	0.0995284	0.636412		0.000755309	2.72205
unknown		237.088	8.4	anp pos	0.0269556	1.59865		0.760667	0.939161
unknown		240.029	1.32	C18 neg	0.0875576	2.02587		0.773267	0.896136
unknown		240.041	6.31	anp neg	9.17096e-05	2.5149		0.00723851	0.682272
unknown		240.112	3.65	anp pos	0.0819582	1.86203		0.0350296	0.527522
unknown		241.013	4.22	anp neg	0.00520837	0.428798		0.000816968	1.68717
unknown		241.088	4.9	anp neg	0.0054948	0.478361		0.679151	1.078
unknown		244.035	9.65	anp neg	0.0628226	0.733164		0.0528551	1.414
unknown		244.064	7.58	anp pos	0.0353442	0.601183		0.718664	1.12096
unknown		244.081	1.16	anp pos	0.00635119	0.425653		0.175922	1.82584
unknown		244.157	0.88	C18 pos	0.0108063	0.665018		0.253956	1.23704
unknown		245.139	5.95	anp pos	0.0480706	1.36596		0.144326	0.85264
unknown		246.051	5.17	anp pos	0.0565915	1.5653		0.057246	0.687907
unknown		246.117	5.27	anp pos	0.00967063	0.621415		0.187502	1.38518
unknown		247.073	7.32	anp pos	0.0309188	0.724386		0.637046	0.910306
unknown		247.075	5.24	anp pos	0.0164074	2.47695		0.187653	0.691686
unknown		247.112	5.25	anp pos	0.00689797	0.639072		0.223955	1.33735
unknown		248.08	5.34	anp pos	0.0131851	0.528536		0.759343	1.08551
unknown		249.041	17.49	anp pos	8.74437e-05	0.351293		0.628884	1.16234
unknown		249.047	7.85	anp neg	0.00519429	0.246567		0.0228779	6.10436
unknown		249.081	7.72	C18 pos	0.0451404	1.1417		0.00278499	0.828705
unknown		249.085	5.7	anp neg	0.00019811	0.593406		0.299352	1.12537
unknown		251.046	7.7	anp pos	0.00715672	0.480068		0.184004	1.57562
unknown		251.1	6.87	anp neg	0.0294842	0.521979		0.39053	1.22631
unknown		254.083	21	anp neg	0.000300624	0.342069		0.354786	1.29125
unknown		254.092	2.05	anp neg	0.0185491	0.725252		0.437619	0.895355
unknown		254.104	10.7	anp pos	0.773284	0.911401		0.00968457	1.5245
unknown		257.096	6.03	anp neg	0.0174396	0.584738		0.0478335	1.2619
unknown		257.994	4.13	anp neg	0.0106885	3.27682		0.0445884	0.477067
unknown		258.011	7.89	anp neg	0.016458	0.181823		0.00181744	10.5633
unknown		258.014	10.27	anp pos	1.77934e-05	2.96202		0.00203112	0.59465
unknown		258.022	6.31	anp pos	0.000711661	1.46458		0.965563	1.00738
unknown		259.042	0.6	C18 pos	0.00255631	1.6159		0.00325757	0.657658
unknown		259.046	3.25	anp pos	0.00810119	2.30028		0.0121315	1.60754
unknown		259.049	0.73	C18 neg	0.0237261	0.512082		0.0814339	1.427
unknown		259.108	10.15	anp pos	0.0295235	0.607459		0.984127	1.00369
unknown		259.12	6.86	anp pos	0.0150963	2.60114		0.794942	0.924632
unknown		260.074	13.48	C18 pos	0.074642	2.53069		0.230897	0.589686
unknown		260.085	0.6	C18 neg	0.0181403	1.63278		0.0282143	0.709957
unknown		260.089	7.75	anp pos	0.0539855	1.63067		0.117902	0.65783
unknown		260.141	7.52	anp pos	0.00274699	1.74913		0.0195532	1.43742
unknown		261.043	17.62	anp pos	0.0674475	1.45217		0.176799	0.793707
unknown		261.077	7.94	anp neg	0.0260226	1.74405		0.143834	0.728952
unknown		261.125	12.02	anp pos	0.00453306	4.8226		0.00728017	0.263741
unknown		262.016	7.88	anp neg	0.955919	1.01023		0.0346327	1.40001
unknown		262.108	0.84	C18 pos	0.0148624	2.0732		0.339517	0.735956
unknown		264.092	7.11	anp neg	0.0258457	0.556542		0.654596	1.11067
unknown		265.08	5.85	anp neg	0.000266678	0.63986		0.366418	1.12169
unknown		265.086	5.24	anp pos	0.0141388	2.65047		0.22797	0.711637
unknown		267.085	5.83	anp neg	0.00100143	0.668105		0.120712	1.18245
unknown		268.13	7.78	anp pos	0.0153151	3.30293		0.110627	0.540073
unknown		268.14	8.36	anp pos	0.0901375	1.64978		0.0926961	2.00692
unknown		268.14	15.88	C18 pos	0.0892455	0.748566		0.145892	1.38994
unknown		269.14	9.67	C18 pos	0.00134106	0.300675		0.196255	1.37065
unknown		269.141	8.36	anp pos	0.05631	1.83981		0.111202	1.99426
unknown		270.059	9.75	C18 neg	0.0502301	1.8192		0.14106	0.680837
unknown		271.069	7.04	anp pos	0.0926326	0.351287		0.0352126	2.75976
unknown		273.089	7.75	anp pos	0.0154001	3.23636		0.109585	0.54264
unknown		274.106	8.36	anp pos	0.0929872	1.70699		0.0904991	1.98419
unknown		274.999	7.04	anp pos	0.00293355	1.86276		0.0127484	0.645886
unknown		275.007	1.15	anp pos	0.0486911	1.35406		0.0374238	0.803433
unknown		275.113	8.73	anp pos	0.0741869	1.24664		0.203781	1.21349
unknown		275.137	12.27	anp pos	0.0545755	0.793387		0.00665681	1.32733
unknown		275.139	11.79	anp pos	0.0821715	1.43461		0.0297438	0.593412
unknown		276.068	8.55	anp pos	0.00100495	1.50271		0.0390149	0.833383
unknown		276.074	1.46	anp neg	0.0200039	0.615538		0.0309578	1.62777
unknown		276.099	5.2	anp pos	0.869026	1.02915		0.012181	1.46428
unknown		277.112	8	anp pos	0.0288274	0.226662		0.572242	0.708475
unknown		278.107	6.47	anp neg	0.00395572	0.606349		0.328993	0.85006
unknown		278.113	4.01	C18 pos	0.0116082	0.322172		0.11241	0.487716
unknown		278.117	5.88	anp pos	0.0124193	1.73949		0.477672	0.850209
unknown		279.13	6.64	anp neg	0.0842209	1.47712		0.177026	0.724172
unknown		280.085	6.48	C18 pos	0.0633557	1.61025		0.0228249	0.554409
unknown		280.098	4.73	anp pos	0.0353645	0.585483		0.235381	1.32134
unknown		281.11	6.84	anp neg	0.0207614	1.83802		0.878609	0.959624
unknown		281.113	5.67	anp pos	0.0237467	0.576197		0.0774097	1.54536
unknown		281.931	0.77	C18 neg	0.0298436	0.617032		0.555062	0.895165
unknown		282.038	3.98	anp neg	0.030702	0.388068		1.04747e-05	3.29938
unknown		284.032	5.75	anp neg	0.0103122	2.30795		0.241065	0.813413
unknown		284.033	6.28	anp neg	0.0415651	0.556698		0.371115	1.22343
unknown		284.067	4.01	C18 pos	0.0216471	0.492291		0.0032688	0.538654
unknown		284.069	8	anp pos	0.0271779	0.253221		0.667934	0.804287
unknown		284.098	2.69	anp pos	0.00844698	1.69887		0.11333	0.777402
unknown		284.104	1.51	anp pos	0.372542	0.842279		0.00581917	0.611591
unknown		284.108	5.72	anp pos	0.0137273	1.4172		0.155181	1.15019
unknown		284.119	11.28	anp pos	0.014344	0.629525		0.817692	1.07707
unknown		284.267	19.74	C18 pos	0.0592637	1.49577		0.333173	0.840998
unknown		285.126	9.37	C18 pos	0.00173309	0.367191		0.221029	1.46183
unknown		285.128	7.93	anp pos	2.26769e-05	3.57665		0.00179359	1.61497
unknown		285.131	11.29	anp pos	0.0125317	0.660879		0.838954	1.05525
unknown		286.045	9.16	anp neg	0.00450558	0.476714		0.105689	1.30817
unknown		286.051	12.57	anp pos	0.06738	1.24929		0.702407	0.958576
unknown		286.095	1.62	anp neg	0.00535824	0.568481		0.118808	0.624332
unknown		287.069	5.26	anp pos	0.0176875	2.32356		0.221602	0.718827
unknown		290.125	2.14	anp pos	0.00035958	0.468031		0.885695	1.03287
unknown		291.196	11	C18 pos	0.0188708	0.871827		0.761393	0.96839
unknown		293.138	9.42	C18 pos	0.00775945	0.454108		0.217184	1.40612
unknown		293.144	5.34	anp pos	0.038554	0.654172		0.504087	1.16248
unknown		293.146	6.96	anp pos	0.00961307	0.415397		0.1803	1.24674
unknown		293.146	6.03	anp neg	0.0110407	1.9659		0.506543	0.829887
unknown		293.148	6.04	anp pos	0.00813278	2.19097		0.414134	0.806676
unknown		294.067	0.95	C18 pos	0.0910263	0.104816		0.0581044	6.99149
unknown		294.12	3.42	anp pos	0.0847296	0.27607		0.0854127	1.83616
unknown		294.147	5.98	anp pos	0.0152597	1.83993		0.436575	0.829822
unknown		295.118	3.99	anp pos	0.0163258	0.613773		0.95346	1.01296
unknown		297.047	12.62	anp pos	0.00266448	1.16865		0.00813478	0.911893
unknown		297.105	2.72	anp pos	0.00351388	2.16583		0.533745	0.892664
unknown		297.107	2.3	anp neg	0.0112426	0.535176		0.0682164	1.41745
unknown		298.117	2.36	anp neg	0.0172571	2.4629		0.305656	1.26567
unknown		299.093	4.04	C18 neg	0.0102804	0.299895		0.0906755	0.44608
unknown		300.035	8.56	anp pos	5.85348e-05	1.32093		0.00471869	0.857877
unknown		300.074	4.87	anp pos	0.00018322	0.391228		0.00125105	2.2742
unknown		301.052	5.13	anp neg	0.00192354	0.643839		0.0180063	1.40481
unknown		301.056	10.85	anp neg	0.00392648	0.633463		0.159393	1.14736
unknown		303.118	1.1	anp pos	3.0581e-05	0.281301		0.0157665	2.34742
unknown		303.149	6.99	anp pos	0.00129487	0.404452		0.0312621	1.99606
unknown		307.061	0.88	C18 neg	0.0210723	2.17562		0.31969	0.7799
unknown		308.101	15.05	C18 neg	0.0659153	0.445482		0.368184	1.35923
unknown		309.088	2.03	anp pos	1.08366e-05	0.356664		0.0242067	1.59558
unknown		309.13	7.8	anp pos	0.0437439	1.75579		0.146447	0.677321
unknown		310.109	5.69	anp neg	0.00322236	0.658004		0.109357	1.14826
unknown		310.11	5.31	anp pos	0.00568829	2.30632		0.421994	0.813433
unknown		311.106	5.85	anp pos	0.0129543	2.1721		0.881943	0.964197
unknown		311.107	5.72	anp neg	0.0049276	0.76228		0.833902	1.02347
unknown		311.125	2.03	anp neg	0.0239985	0.616029		0.982657	0.996163
unknown		312.092	4.04	anp pos	0.000149715	2.69707		0.11168	0.777766
unknown		313.091	7.52	anp pos	0.05041	1.69732		0.308728	0.807458
unknown		314.114	1.93	anp pos	0.00439966	0.522823		0.0354624	1.70638
unknown		316.149	6.48	anp pos	0.000376623	0.601081		0.985545	1.00247
unknown		316.173	7.64	anp pos	0.0420371	0.260298		0.364521	1.63227
unknown		317.124	13.15	anp neg	0.00524042	1.9552		0.985439	0.996524
unknown		321.07	9.03	anp neg	0.00652429	0.599338		0.128384	1.63745
unknown		321.073	8.1	anp neg	0.885868	0.970116		0.0565603	1.91579
unknown		321.075	4.03	C18 pos	0.00573937	0.194861		0.0282419	0.427357
unknown		321.101	7.94	anp pos	0.000268074	2.01806		0.189263	0.834627
unknown		322.049	8.78	anp pos	0.0327192	1.34905		0.0762392	0.807791
unknown		325.101	5.85	anp pos	0.0184338	0.83433		0.824752	1.02127
unknown		327.132	5.3	anp pos	0.00525239	2.5685		0.421121	0.798499
unknown		328.997	10.35	anp neg	0.049691	1.24972		0.203801	0.860137
unknown		329.059	3.46	anp pos	0.00704769	1.9685		0.149195	0.774573
unknown		330.005	2.49	anp neg	0.000351608	0.517697		0.129578	1.27341
unknown		330.054	1.1	anp pos	0.00178188	1.47032		0.0216753	0.763049
unknown		331.05	9.18	C18 pos	0.00215192	1.69744		0.462505	0.910559
unknown		332.144	8.94	anp neg	8.59974e-05	0.503499		0.347753	1.20551
unknown		332.245	1.13	anp neg	0.0914132	4.09565		0.557597	0.74431
unknown		335.034	9.23	anp pos	0.088794	1.17428		0.799861	1.02225
unknown		336.081	6.63	anp pos	0.000437169	2.09572		0.155883	0.815948
unknown		336.161	8.03	anp pos	0.0230807	0.254676		0.967731	1.01759
unknown		339.091	2.12	anp neg	0.0465215	0.353276		0.368074	1.29882
unknown		343.126	5.76	anp pos	0.0133595	2.2443		0.305511	0.751908
unknown		344.059	21.01	anp neg	0.0166884	1.46021		0.241724	0.830782
unknown		345.052	5.37	anp neg	0.0765295	0.293263		0.400919	1.26054
unknown		345.063	2.21	anp neg	0.0411443	0.0636254		0.161578	6.12235
unknown		346.147	8.8	anp pos	0.00507316	0.61437		0.671583	1.07307
unknown		348.207	1.26	anp neg	0.00366507	1.51903		0.482098	0.944132
unknown		349.094	6.96	anp neg	0.0668077	0.676372		0.822058	1.04113
unknown		349.095	8.53	anp pos	0.0098419	3.20955		0.389792	1.29359
unknown		350.115	1.54	anp neg	0.00111136	0.316454		0.941138	0.973212
unknown		350.205	16.74	C18 neg	0.0216012	3.44417		0.183017	2.5175
unknown		353.067	5.45	anp neg	0.0157661	1.8514		0.0550735	0.667328
unknown		353.078	8.06	anp pos	0.00270909	0.408377		0.129657	1.37311
unknown		355.035	4.16	anp pos	0.999675	1.00015		0.0718005	2.46869
unknown		355.039	5.7	anp neg	0.005016	0.603241		0.238264	1.18124
unknown		357.104	6.36	anp pos	2.69416e-06	2.15218		0.0143667	0.770303
unknown		360.097	4.21	anp pos	0.0719673	1.44359		0.662732	1.08585
unknown		360.136	6.17	anp neg	0.00250775	1.8978		0.056983	0.726598
unknown		362.112	2.99	anp pos	0.0111344	0.293777		0.572397	1.17801
unknown		363.02	11.57	C18 pos	0.074256	3.52014		0.138769	0.415555
unknown		366.07	9.13	anp neg	0.00955838	1.66026		0.29148	0.835598
unknown		366.142	6.43	anp neg	0.0666161	0.774712		0.0013705	1.56772
unknown		366.149	1.74	C18 pos	0.0187017	1.22366		0.963566	0.995119
unknown		366.156	1.09	anp pos	0.0103625	1.2246		0.0373158	0.85715
unknown		370.063	7.6	C18 neg	0.0371443	0.631773		0.316526	1.17554
unknown		370.068	1.58	anp neg	0.0143312	2.96139		0.100742	0.568285
unknown		370.188	5.4	anp pos	0.00163728	1.33336		0.353433	1.20617
unknown		370.222	12.79	C18 pos	0.00220612	0.54962		0.118253	1.20621
unknown		370.234	1.23	anp neg	0.0214934	2.08839		0.23588	0.756489
unknown		370.241	1.23	anp neg	0.0508103	2.17837		0.439692	0.791409
unknown		371.089	7.76	anp neg	0.0248029	2.18895		0.201839	0.703959
unknown		372.132	5.72	anp pos	0.00434178	0.603748		0.850003	1.02604
unknown		374.048	1.21	anp neg	0.0719516	0.520487		0.115442	1.29473
unknown		376.143	2.27	anp neg	0.000247706	2.14439		0.572679	0.90724
unknown		378.083	7.02	anp pos	0.00399741	0.438306		0.869372	1.04007
unknown		378.192	11.57	C18 pos	0.06404	0.840103		0.244355	0.881576
unknown		379.222	8.04	anp pos	0.0366601	0.433039		0.557497	1.4582
unknown		379.251	10.2	C18 pos	0.042761	0.386557		0.786146	1.09565
unknown		380.146	4.06	anp pos	0.0131425	0.424542		0.557914	1.18699
unknown		380.227	9.77	C18 pos	0.0137116	0.657848		0.383376	1.12185
unknown		381.153	11.19	C18 neg	0.00241747	0.242827		0.0350622	1.74048
unknown		381.169	6.81	C18 pos	0.00278851	0.587234		0.906077	0.983923
unknown		384.125	6.08	anp neg	0.063448	2.05623		0.15076	0.582932
unknown		385.053	5.45	anp neg	0.0263877	0.677994		0.0811064	1.24646
unknown		386.039	9.44	anp neg	8.55918e-05	1.44019		0.391087	0.907216
unknown		388.206	1.44	anp pos	0.0750128	0.101124		0.001064	5.08634
unknown		389.046	9.21	C18 pos	0.00615699	2.29776		0.10405	0.71763
unknown		389.077	6.69	anp pos	0.056105	1.63088		0.257792	0.784551
unknown		389.164	9.19	anp pos	2.62972e-05	1.75109		0.00528964	1.46991
unknown		390.026	2.49	anp neg	0.000934751	0.521755		0.14763	1.24331
unknown		390.028	3.05	anp pos	0.00294951	1.96977		0.0480831	0.697878
unknown		394.136	9.33	C18 pos	0.00120366	1.8289		0.0380984	1.4695
unknown		396.2	5.91	anp pos	0.0339182	0.627058		0.647268	1.11311
unknown		400.112	5.94	anp pos	0.0813167	1.42367		0.103412	0.747787
unknown		405.953	1.05	anp pos	0.0788757	1.85036		0.0391622	0.482472
unknown		407.279	1.06	anp pos	0.000582256	0.468354		0.0023379	1.54031
unknown		411.091	6.59	anp neg	0.000692481	0.158637		0.0677231	2.90003
unknown		412.137	5.01	anp pos	0.0329186	0.491255		0.272424	0.852696
unknown		412.348	7.83	anp pos	0.00834111	0.696448		0.303523	0.850122
unknown		416.312	1.08	anp neg	0.0328589	2.37296		0.59183	0.866122
unknown		420.262	5.3	anp pos	3.51658e-05	0.575784		0.341522	1.15273
unknown		425.04	9.98	anp pos	0.00578246	0.822403		0.0268328	1.16355
unknown		426.113	11.91	anp pos	0.0171989	0.330956		0.12849	0.152831
unknown		426.126	6.08	anp neg	0.0451942	2.08273		0.139905	0.585744
unknown		430.095	5.72	anp pos	0.0455546	1.51335		0.040458	0.724668
unknown		434.346	0.99	anp pos	0.0927423	1.19792		0.190101	0.892525
unknown		436.208	1.1	anp neg	0.00369511	0.365603		0.732001	1.16437
unknown		441.139	8.73	anp pos	0.00406206	1.33284		0.767485	0.979688
unknown		443.149	8.71	anp neg	0.0470046	1.98462		0.104867	0.613855
unknown		443.159	10.05	C18 pos	0.0545519	0.479788		0.424952	1.39629
unknown		444.147	6.09	anp neg	0.0573645	2.53383		0.15173	0.533209
unknown		444.162	12.07	C18 neg	0.000534158	0.339921		0.021114	2.28218
unknown		445.164	8.03	anp pos	0.026205	0.317887		0.218095	0.432048
unknown		445.17	8.39	C18 pos	0.0812664	1.18646		0.122604	0.855947
unknown		446.19	1.28	anp pos	0.0714078	0.463295		0.583723	1.19094
unknown		450.161	9.92	anp pos	0.055327	0.9095		0.23321	0.961191
unknown		450.173	6.9	C18 neg	0.019176	1.75042		0.00028133	0.529801
unknown		454.068	8.55	anp pos	0.00478372	1.42001		0.057385	0.831779
unknown		454.138	8.71	anp neg	0.012109	2.96575		0.049987	0.495872
unknown		458.078	8.88	C18 neg	0.0725845	0.697706		0.842022	0.948604
unknown		464.212	1.1	anp neg	0.0226011	1.33321		0.0716103	0.84036
unknown		466.978	13.26	anp pos	0.0635314	4.21406		0.0825753	0.290871
unknown		468.213	7.15	anp pos	0.0185435	0.40341		0.67796	1.09091
unknown		472.18	10.73	C18 neg	0.0173656	0.255549		0.0528122	1.86761
unknown		472.188	7.95	anp neg	0.332473	1.19959		0.0530504	0.726735
unknown		473.15	6.64	anp pos	0.190353	0.702058		0.00785835	1.67863
unknown		474.218	1.47	anp pos	0.00241655	0.286016		0.100143	1.50328
unknown		476.106	5.32	anp pos	0.0091247	2.23903		0.0185285	0.553517
unknown		477.13	14.19	C18 neg	0.000707014	0.582212		0.0746283	1.36563
unknown		478.178	8.18	anp pos	0.0255369	1.1263		0.000106671	0.85672
unknown		478.315	23.77	C18 pos	0.0366781	0.775722		0.0247569	1.37363
unknown		480.028	1.16	anp pos	0.00656531	0.549349		0.227135	1.47379
unknown		483.244	5.15	anp pos	0.0793573	0.724715		0.0461143	1.33318
unknown		487.152	6.1	anp pos	0.0309971	2.36392		0.149147	0.596783
unknown		487.226	14.8	C18 pos	0.0012325	0.210386		0.564031	1.20123
unknown		488.242	1.23	anp pos	0.00492797	0.23585		0.0468532	2.08533
unknown		490.057	11.74	C18 pos	0.0933135	0.832074		0.758325	1.06091
unknown		499.934	9.77	anp neg	0.000682242	1.48979		0.0070981	0.771392
unknown		504.07	8.02	anp pos	0.0466388	1.40262		0.582221	1.0845
unknown		525.285	5.12	anp pos	0.0379443	0.551279		0.00612804	1.76093
unknown		536.046	6.19	anp pos	0.00918935	0.674124		0.967001	0.996019
unknown		538.135	4.41	anp pos	0.000323135	0.635695		0.647887	1.07012
unknown		560.304	1.13	anp neg	0.0793205	0.679321		0.326422	0.77604
unknown		562.084	9.56	anp neg	0.0274776	0.0656086		0.560832	1.28235
unknown		562.374	1.03	anp pos	0.000363576	0.254649		0.0390149	1.65197
unknown		564.07	6.51	anp pos	0.0407666	1.39204		0.191044	0.84359
unknown		564.39	1.03	anp pos	0.0193247	0.564707		0.00642577	1.8703
unknown		572.357	7.69	anp neg	0.0217745	2.19306		0.602468	0.872351
unknown		573.087	6.63	anp pos	0.0953188	1.15209		0.156999	1.11862
unknown		579.267	1.23	anp pos	0.00512409	0.38739		0.0517922	2.25057
unknown		588.209	16.8	C18 pos	0.0543416	0.452214		0.157193	2.88545
unknown		589.08	7.5	anp neg	0.104593	0.545117		0.504647	0.835277
unknown		593.075	10.56	C18 pos	0.0604664	1.58767		0.00213782	0.484346
unknown		593.166	17.83	C18 neg	0.0142344	0.272038		0.0612847	2.4315
unknown		598.311	2.09	anp pos	0.0173159	0.583939		0.00039528	1.70938
unknown		601.093	7	anp neg	0.027215	0.494539		0.458979	1.20464
unknown		601.208	7.74	anp neg	0.0527447	3.49277		0.104339	0.386389
unknown		601.236	12.4	C18 neg	0.00131011	0.16579		0.0142844	3.16602
unknown		620.293	2.09	anp pos	0.0620641	0.611251		0.000246454	1.77108
unknown		620.442	1.03	anp pos	0.000458048	0.359431		0.0689688	1.45645
unknown		621.045	7.27	anp pos	0.0372858	1.45114		0.161293	1.12162
unknown		624.305	7.84	anp pos	0.000115143	0.398493		0.273399	1.66914
unknown		625.347	7.05	anp neg	0.0979443	1.69161		0.240745	0.700337
unknown		634.453	1.03	anp pos	8.04612e-05	0.278609		0.0632671	1.55721
unknown		642.445	1.09	anp neg	0.0924386	4.60029		0.134255	0.313256
unknown		644.12	8.99	anp pos	0.0191215	1.41321		0.000857575	0.62879
unknown		659.216	7.74	anp pos	0.0422428	1.98321		0.11811	0.609466
unknown		663.636	0.95	anp neg	0.00286271	0.778927		0.879543	0.990797
unknown		666.253	6.89	anp pos	0.0225265	0.800946		0.014957	0.847205
unknown		666.524	1.03	anp neg	0.0290322	1.71087		0.381328	0.878532
unknown		672.499	1.11	anp neg	0.0615385	4.06762		0.182375	0.46267
unknown		674.239	5.57	anp pos	0.00853006	0.555568		0.92895	0.976305
unknown		677.287	10.78	C18 pos	0.00875591	0.77375		0.778333	1.02588
unknown		691.181	6.89	anp pos	0.0324047	0.662423		0.0988869	1.25426
unknown		699.225	9.72	anp pos	0.00455816	2.9852		0.64456	1.18511
unknown		714.086	4.39	anp pos	0.172462	1.39028		0.0157308	1.7079
unknown		731.523	3.9	anp pos	0.0810796	1.70343		0.168096	0.677478
unknown		740.442	1.1	anp neg	0.0339229	3.55629		0.843646	1.09813
unknown		762.585	0.95	anp neg	0.00535014	0.782864		0.650047	0.971092
unknown		773.522	6.48	anp neg	0.0191936	2.2946		0.198433	0.664554
unknown		774.557	1.01	anp pos	0.0769249	1.82197		0.685782	1.14209
unknown		779.546	6.46	anp pos	0.000380573	0.401232		0.181172	0.856728
unknown		791.56	6.47	anp pos	0.0184205	1.88561		0.0583416	0.618305
unknown		805.538	1.01	anp pos	0.0482851	2.11975		0.377869	0.771565
unknown		805.557	4.52	anp pos	0.0675539	1.24403		0.839996	0.985303
unknown		828.274	7.87	anp neg	0.0356745	2.89132		0.0288097	0.369786
unknown		850.486	1.1	anp neg	0.0981207	1.74135		0.0504075	0.502229
unknown		854.715	24.65	C18 pos	0.777175	0.928777		0.0618562	1.61241
unknown		858.523	1.54	anp pos	0.015239	0.408444		0.70332	0.834663
unknown		859.293	16.18	C18 neg	0.00475272	0.388016		0.629222	1.12394
unknown		877.222	6.44	anp neg	0.00837744	0.582174		0.00296254	1.72936
unknown		929.718	24.93	C18 pos	0.0639791	0.330115		0.0717563	2.36008
unknown		988.354	9.99	C18 pos	0.204012	2.17775		0.064812	0.212348
unknown		990.327	6.09	anp pos	0.0690586	3.8985		0.22342	0.449782
Note: thiol and sulfide/persulfide form MBB derivatives.
