# Supplementary material for: A retinoic acid receptor β2 agonist attenuates transcriptome and metabolome changes underlying nonalcohol-associated fatty liver disease
Source: J Biol Chem. 2021 Oct 21;297(6):101331. doi: 10.1016/j.jbc.2021.101331 (PMC8626588; doi:10.1016/j.jbc.2021.101331)
Supplement: Supplemental Table S6 [file mmc6.xlsx]

## Sheet: HFD vs. NASH
Table S6
Common transcripts in the HFD/chow and Xiong et al., 2019
HFD vs. Chow	Log2 fold changes			HFDAC vs. HFD	Log2 fold changes
ADAM15	0.484468			CFD	-0.762424
ADCY7	0.568787			AMY1	-0.272557
CFD	1.07173			ANXA5	-0.384526
AGXT	-0.601659			AQP8	-1.10643
AMY1	0.176929			ATRN	0.290864
ANXA3	0.425893			BMP2	0.336472
ANXA4	0.34128			ANXA2	-0.687795
ANXA5	0.386954			SERPINH1	-0.598541
APOA1	-0.576309			CD36	-0.665385
AQP8	1.32508			CIDEA	-0.846151
ARG1	-0.5291			COL14A1	-0.70263
ATPIF1	0.359262			COL3A1	-0.800647
SLC7A2	-1.12027			COL4A1	-0.521341
BMP2	-0.323506			COL5A2	-0.648001
C1QA	0.329648			COL6A3	-0.810146
C3AR1	0.449768			COL1A1	-0.800483
ANXA2	1.22579			COL1A2	-0.794355
CAPG	0.656604			CSRP2	0.32849
CAR2	0.716237			CYP4A14	0.88792
CAR3	0.846811			CYP7A1	-0.647831
NR1I3	0.400105			DNASE1L3	0.359035
SERPINH1	0.634308			EGFR	0.837295
CBS	-0.404455			FGFR1	0.435531
CCND1	0.61218			FSTL1	-0.538139
CD36	1.17933			GBP2	-0.527004
CD44	0.427422			GSTP1	0.614414
CD63	0.485916			H2-Q1	-1.11658
CD72	0.679075			HCN3	-0.620716
CD9	-0.436			FOXA3	0.382579
CIDEA	0.930456			IGFBP2	0.98971
CORO1A	0.675544			ITIH2	0.444519
CCR2	0.788075			LGALS1	-1.03638
CCR5	0.579986			PSMB9	-0.376593
CNN2	0.283455			ANXA1	-0.561614
COL14A1	0.607202			MMP12	-0.562975
COL15A1	0.549564			NTRK2	-1.09496
COL3A1	0.642233			PCK1	0.506504
COL5A1	0.578115			PDGFRB	-0.576078
COL5A2	0.507989			ABCB1A	-1.12523
COL6A3	0.696606			PPARG	-0.579448
COL1A1	0.495057			SLC50A1	-0.33134
CRCP	-0.440172			SORBS3	0.457571
CRIP1	0.484423			SERPINA1E	0.963657
CSF2RB	0.57909			THRSP	-1.56987
CSRP2	-0.586377			TLE3	-0.44662
CYBA	0.277914			ZFPM1	0.653393
CYBB	0.3474			FBLN5	-0.523659
CYP2C29	0.372607			SLCO2A1	0.526958
CYP2D9	-0.536887			SLCO1A4	-0.919093
CYP4A12B	-1.17599			IRF6	0.554124
CYP4A14	-0.99943			AVPR1A	0.979082
CYP7B1	-0.657319			ELOVL2	0.576553
CYP8B1	-0.330647			EPB4.1L4B	0.453308
DCK	0.593593			APOM	0.58064
DIO1	1.16926			CYP3A25	-0.509862
DMPK	0.422096			RAPGEF4	0.6598
EGFR	-1.2328			EHD3	0.514605
EVL	0.606137			SERPINB1A	-1.167
ACSL1	0.409591			MGST3	-0.46925
FBP1	-0.446701			TCEAL8	-0.91028
FCER1G	0.296955			TSPAN31	0.443534
FGFR1	-1.07347			WFDC2	-0.744537
FH1	-0.488273			TMEM86A	0.382632
SLC37A4	-0.403192			ENHO	1.00312
GAS6	0.429437			BRAP	0.444707
GBP2	0.917038			GBE1	-0.401814
GFRA1	-0.78542			CCDC3	-0.706525
GJA4	-0.421847			CLEC4G	0.398349
GNMT	-0.645483			WRNIP1	0.366051
GOT1	-1.07396			LOXL2	-0.537507
GSTP1	-1.2949			SUSD4	0.771392
GSTT2	-0.450697			CES2A	-0.43121
GSTO1	-0.65781			PHLDB1	-0.583484
H2-AA	0.525222			TM6SF2	0.458701
H2-AB1	0.458416			C8B	0.616987
H2-EB1	0.518516			HNMT	-0.839647
H2-DMB1	0.686626			SAMD9L	-0.492941
H2-Q1	1.39218			THEMIS	-0.775123
HCK	0.556044			DSG1C	-0.709889
HCLS1	0.37957			CERK	-0.391925
HCN3	0.53115			FAM129B	-0.551977
HEXB	0.420592			GSN	-0.594495
HGD	-0.55019			AMIGO1	0.597853
FOXA3	-0.560539			FBXO21	0.679798
HNF4A	-0.616139			TSPAN33	0.773835
HSPA8	-0.440263			CYP2A22	-0.759151
HSD11B1	0.320203			ZFP612	0.605235
HSD3B3	0.709231			PPP1R9A	0.452761
IFI204	0.460039			SOWAHC	-0.27053
IFIT1	0.812596			SLC17A4	-0.940038
IFIT2	0.657226			NLRP12	0.647182
IFIT3	0.957627			CYP4A31	1.57705
IGFBP2	-1.33187			ANG	0.631975
IL10RA	0.429396			CYP4A10	0.764577
IL1RN	0.452315			2019-03-01	#N/A
IL2RG	0.569876			SERPINA1A	0.422546
INPP5D	0.32545			TMEM243	0.441871
ITGAX	0.98584
ITGB2	0.435997
ITGB5	0.289625
ITIH2	-0.688865
AJUBA	-0.463585
KIF21A	-0.478463
LAMB3	0.688662
LAPTM5	0.28676
ARHGEF2	0.310534
LCAT	-0.284638
LCP2	0.412548
LGALS1	1.71086
LGALS3	0.515147
LIMK1	0.551458
PSMB9	0.940205
LSP1	0.520752
LY6D	1.05334
CD180	0.54023
LY86	0.342095
LYZ2	0.447615
MFGE8	0.28415
CXCL9	0.629818
MMP12	0.681106
MPEG1	0.570257
MSN	0.29695
MUP3	-0.451347
MYO1F	0.706178
NCF2	0.388105
INTS6	-0.334819
NTRK2	1.27101
ORM2	-0.366313
SLC25A15	-0.316506
PCK1	-1.29871
PDGFRB	0.441303
PEA15A	0.34583
ABCB1A	1.54829
PIK3CD	0.47656
PIP4K2A	0.345538
PKM	0.524547
POR	-0.286002
PPARG	0.940628
LGALS3BP	0.389733
PRLR	0.351189
TMSB10	0.400144
PTP4A3	0.389046
SIRPA	0.572861
PTPRC	0.517125
RAC2	0.374771
RAD51B	0.998951
RBP4	-0.373909
SLC50A1	0.75728
TRIM30A	0.803851
SAA2	-0.457145
SORBS3	-0.927852
ST3GAL5	-0.423111
SLC1A2	-0.363542
SLFN2	0.419303
SPARC	0.390112
SERPINA1D	-0.453295
SERPINA1E	-1.23632
SERPINA3K	-0.500802
SERPINB9	0.631307
SREBF1	1.13486
STAT1	0.761307
STAT5A	0.716202
SYK	0.479056
SYNJ2	0.716954
TBXAS1	0.477959
TCF21	0.541115
TSC22D1	0.818806
TGM2	0.533362
THRSP	2.30487
TRIM24	-0.522425
TLE3	1.14911
TPM2	1.35096
TUBA4A	-0.678669
CMPK2	0.620622
UCP2	0.288799
VAV1	0.451755
ZAP70	-0.391754
ZFPM1	-0.72792
CAPN10	-0.420633
CD52	0.527583
FYB	0.349467
ESYT1	0.294556
OASL2	0.703494
TIAM2	-0.496647
SLCO2A1	-1.22565
UBD	1.40603
USP18	0.428747
ANGPTL2	0.424679
AXL	0.36584
TNFRSF12A	-0.571792
MRPL15	-0.379586
NREP	0.601395
SLCO1A4	-0.533701
TNFRSF19	0.780212
IQGAP1	0.389982
IL17RB	-0.699933
SLC7A8	0.475087
PLA2G6	0.728382
IRF6	-0.859288
AVPR1A	-0.915683
ELOVL2	-0.750803
EPB4.1L4B	-0.422307
TBC1D8	-0.996521
GBP3	0.857896
APOM	-1.18966
SAMHD1	0.636912
PLEK	0.573353
GLTP	0.254616
ACOT9	0.362684
CYP3A25	-0.395633
IKBKE	0.464807
RAPGEF4	-1.07953
CLEC7A	0.611844
PLIN4	0.822427
EHD3	-0.315894
ANGPTL4	-0.369447
ZBP1	0.729323
FAM129A	0.388982
ITM2C	0.279642
LPIN2	-0.40513
PMEPA1	0.518706
SLC15A3	0.517644
IFI30	0.314009
CXCL16	0.314831
FAM134B	-0.749057
KLF15	-0.592922
AHNAK	0.387742
MGST3	0.930568
TCEAL8	1.28372
FUCA2	0.376045
EIF4E3	0.601349
BAIAP2L1	-0.413768
SHISA5	0.497852
TSPAN31	-0.402103
PSMD9	-0.700402
PLEKHO1	0.29213
BAG4	-0.351169
ANKRD33B	-0.316693
RNF125	0.447671
WFDC2	1.34839
SLC38A2	-0.926935
SLC25A22	-0.560947
RTN4	0.545184
SLC38A4	-0.523772
ENHO	-0.792886
TTC39B	-0.449811
SLC25A32	-0.458246
NIPAL1	-0.701744
KYNU	-0.341604
ARHGAP19	0.426402
OSBPL3	1.32553
AMDHD1	-0.361143
UGT2B1	-0.666045
ENDOD1	1.11144
1600002H07RIK	-0.506164
COTL1	0.486417
CYTH4	0.748714
BRAP	-0.678025
SLC16A10	-0.75582
PDIA5	-0.528792
KCTD17	0.480141
TMED5	-0.570339
TM7SF2	-0.869298
MS4A6C	0.389375
4632428N05RIK	0.283186
EHHADH	-0.491794
UBA7	1.09005
ERRFI1	-0.393226
GBE1	0.735052
GTF2E1	-0.408836
TBC1D30	-1.11556
RAB3IL1	0.474603
ABCA6	-0.240377
LHPP	-0.457987
FBXO31	-0.664934
HAUS8	0.455162
ST5	0.699969
MMAB	0.436524
LBH	0.429374
WRNIP1	-0.34141
FBXO34	-0.674216
MAGED2	0.450435
KLB	-0.587945
GPNMB	0.502345
DOCK2	0.523115
NANS	0.370946
LOXL2	0.472616
SUSD4	-0.781157
TMEM62	-0.482202
EHD4	0.500029
USP6NL	-0.584142
DPYD	-0.379238
GBP6	1.21862
ACACB	-0.427801
PLEKHA1	0.380766
CES2A	-0.765723
PLEKHO2	0.385976
PHLDB1	0.729845
PLD4	0.404526
ARRDC3	0.782094
NCKAP1L	0.450181
UGT3A1	0.436466
UNC5B	0.609883
SCAMP1	-0.681031
TM6SF2	-0.507109
CTH	-0.710389
SMIM13	-0.691862
ASL	-0.891631
ABR	0.338218
PGD	0.322397
C8B	-0.9335
SLC13A3	0.960848
STEAP4	0.77327
HNMT	1.04757
KCNN2	-0.427137
GALNT10	0.470554
ACOT3	0.620659
ACOT4	0.595429
FLNA	0.606355
ARHGDIA	-0.289476
SAMD9L	1.46322
FRMD4A	0.374972
DOCK10	0.370622
THEMIS	1.18118
DSG1C	1.19812
HK3	0.436586
TIFAB	0.540844
RASSF4	0.599739
NEURL3	0.454623
RHBDD2	-0.372882
PSD4	0.689378
GLS2	-0.655837
TMEM106A	0.548687
CD300A	0.389588
IFI27L2B	0.630232
SLC17A2	-0.573866
PIM3	-0.764275
BC021614	0.775605
MYOF	0.535685
ARHGAP30	0.577159
CPS1	-0.693887
FARP2	-0.417231
CAMK1D	-1.03163
FAM129B	0.533899
GSN	0.467704
SDCBP2	0.797075
AMIGO1	-0.983314
CCBL2	-0.438184
THEMIS2	0.465427
FBXO21	-0.883635
TMEM150A	0.420362
CLEC12A	0.333778
GYS2	-0.486387
TSPAN33	-0.876096
CYP2A22	1.64215
TAT	-0.859779
ZFP612	-0.468077
GBP9	0.944931
KCTD12	0.341995
FCGR4	0.454025
SDSL	-0.909571
ACMSD	-0.78693
SOWAHC	0.305423
ADCK5	-0.309785
AHCY	-0.487604
TMTC2	-0.587197
SLC17A4	1.11665
PPTC7	-0.577789
XAF1	0.826138
SERPINA7	0.79447
NLRP12	-0.86257
CES1B	-0.380286
MTX3	-0.329371
FAM84B	0.52723
AKR1C19	-0.419349
WDFY4	0.517791
GBP10	1.27019
CYP4A31	-1.67599
ISG15	0.784061
MUP12	-0.692054
CYP4A32	-0.429399
ANG	-0.549056
CD74	0.442129
CHP1	-0.274362
CYP4A10	-1.06811
EIF4EBP3	-0.771749
ENTPD2	0.376185
KLKB1	-0.266396
LY6A	0.759604
2019-03-01	#N/A
PPAP2A	-0.267949
S100A11	0.546744
SAA1	-0.493589
2019-09-04	#N/A
SERPINA1A	-0.542858
TMEM243	-0.66016
UGT1A9	-1.20593
ZEB2	0.526482

## Sheet: HSC secretome related
Table S6	Common mouse HSC secretome related transcripts (FPKM) altered in the HFD/chow anfd HFD+AC261066/HFD									C, chow; H, HFD; HA, HFD+AC261066
gene	C1	C2	C3	C4	C5	C6	H1	H2	H3	H4	H5	H6	HA1	HA2	HA3	HA4	HA5	HA6
COL1A1	0.524564	0.515005	0.800063	0.582074	3.0707	1.09881	0.485168	4.45915	6.13997	1.19025	1.38531	1.86563	0.172097	0.656157	0.219516	0.935966	0.362106	0.781328
COL1A2	1.06359	1.52948	1.33182	1.7808	4.68761	1.87967	1.05426	5.1537	6.96025	2.2719	2.67681	3.28995	0.6088	1.13124	0.855138	2.11091	0.876549	2.07231
COL3A1	1.28896	1.69124	1.50803	1.93801	7.07243	1.93473	1.68145	8.68535	14.4453	3.84929	4.61342	5.73782	0.698785	1.66205	0.903011	2.73658	1.16287	4.32088
COL5A2	0.219488	0.170483	0.52172	0.266111	0.499239	0.331221	0.260484	0.697703	0.959848	0.370135	0.540113	0.439797	0.190853	0.275984	0.302956	0.353292	0.239468	0.384564
COL14A1	2.30089	4.85484	4.38805	5.50099	8.17482	4.31821	4.20477	8.57749	11.5274	7.86478	8.1111	8.36572	2.30158	4.01682	2.70571	6.55811	4.35195	7.83116
SERPING1	398.053	523.022	465.862	597.627	941.222	743.973	343.152	361.474	336.616	469.129	498.835	536.638	344.26	428.454	572.229	762.275	784.857	661.06
FBLN2	0.292767	0.272575	0.600332	0.165144	0.392311	0.239012	0.316452	0.899758	1.0861	0.652122	0.431681	0.439925	0.228872	0.334207	0.231282	0.561443	0.282366	0.334776
CCL2	0.225562	0.426856	0.277586	0.0629276	0.345031	0.0819522	0.732471	1.07458	2.57312	1.20163	1.74165	1.60104	0.244586	0.206054	0.204687	0.775901	0.203896	1.73641
PDGFRB	0.759649	0.833582	0.867153	0.953424	1.89226	1.06177	0.645555	1.59309	1.8142	1.61461	1.54509	1.7454	0.617021	0.852441	0.663049	1.38791	0.978883	1.18392
AGTR1A	20.9337	21.7567	23.0315	34.4431	37.5249	38.7621	13.0348	15.3054	14.8008	24.6302	21.7052	21.6316	23.4716	16.8452	24.9854	31.5228	29.1214	22.069
RYK	12.8373	11.842	10.7761	13.3276	13.9269	12.7741	10.5923	9.10834	9.94283	10.5794	10.609	11.5833	12.2361	11.6562	11.9921	12.4035	13.9976	13.7681
TNFRSF11B	0.305735	0.774659	0.245219	0.710585	0.779104	0.661111	1.15703	1.42955	1.39927	1.01536	1.00341	0.709541	0.836144	0.569912	0.955198	1.00391	0.645985	1.35747
ANGPTL2	1.35119	2.65878	2.24514	4.71523	7.65855	4.35866	2.31659	3.74171	5.40562	5.98277	5.01936	7.59099	1.16858	2.31827	1.81727	6.46868	5.33508	6.14478
ANGPTL6	6.02621	6.75808	5.98268	8.72271	8.98364	6.49723	8.05056	8.2848	8.40498	11.2935	7.76448	10.6901	8.18362	7.57484	8.25889	10.598	8.08069	9.08949
C2	40.754	51.1765	39.0398	67.5801	84.4192	71.8361	34.1677	34.5848	36.0165	42.0434	55.2525	49.5908	25.7438	43.2595	38.1906	42.0916	43.2464	52.1388
CFH	151.09	167.019	102.143	246.486	507.262	400.535	132.653	148.057	117.442	162.678	232.443	184.079	113.361	151.25	266.747	202.691	198.279	311.507
SPARC	11.8934	14.8967	20.2727	12.6835	23.0918	13.928	13.626	25.111	34.4423	20.2119	18.8457	20.8394	11.8645	11.5102	12.4915	20.573	13.9216	20.1995
RARRES2	422.654	599.361	534.884	644.645	594.696	454.399	569.183	532.574	613.602	744.547	798.425	782.021	439.011	604.284	673.754	509.659	667.89	587.695
PCOLCE2	0.705344	1.35361	0.603606	1.55079	1.42531	1.3961	1.41795	1.30994	1.5447	1.86292	2.14607	1.33901	1.4553	1.32568	1.3909	2.53044	2.27196	2.44945
NGF	1.18994	2.02013	1.07397	1.50267	2.52406	1.44132	1.75076	2.78314	2.68873	1.92165	1.73831	3.03222	1.6305	1.70325	1.5822	3.43624	2.36645	2.17155
ADAMTS10	0.665534	0.601295	0.955812	0.66897	0.721981	0.705577	0.769317	1.99979	1.83511	1.08667	0.881384	0.711781	1.43964	1.56977	1.07081	1.00431	0.716426	0.531415
CSF1	2.05024	1.92706	1.30163	2.37354	3.11783	2.39738	2.28134	3.11337	3.26617	3.39549	4.22426	3.47351	2.83513	2.60879	2.40501	4.21322	2.75187	3.80254
SERPINF1	356.273	455.28	470.814	605.398	517.457	533.046	276.706	296.574	316.719	438.312	431.074	507.894	271.8	336.168	350.41	536.802	651.017	430.376
ADRA2B	0.443462	0.783793	0.336069	0.965014	1.20284	0.489558	0.672853	1.19848	1.45402	1.541	0.965262	1.07355	0.921267	0.939812	0.545183	0.645405	0.403125	1.0009
PTH1R	1.82918	2.13208	2.29014	3.39647	4.09437	2.19974	2.77148	3.39376	3.921	4.83741	3.37584	4.20506	2.81244	2.50425	3.15869	4.16413	3.45001	3.80897
NGFR	0.250381	0.462495	0.261532	0.379445	0.70205	0.432461	0.338691	0.681093	0.909263	1.0944	0.711067	0.800637	0.352583	0.514547	0.453195	1.00078	0.499388	1.03985
FGFR2	3.84582	3.67302	3.10437	5.94505	6.34503	7.99264	2.55125	2.45	2.8205	5.10641	4.80605	3.37216	3.26782	3.24952	2.7207	5.52088	5.41733	5.28684
EDNRB	2.86312	3.8501	2.71918	2.37446	2.51495	1.3561	5.02809	5.34164	5.41427	2.19186	2.92288	2.94953	4.93186	2.84458	3.16123	2.98848	2.23719	3.85396
PTPRK	6.6314	7.48615	7.08368	9.41923	9.56868	11.1364	6.5144	6.72989	6.02317	8.34951	8.43223	8.07444	6.19166	6.06472	6.22984	11.5023	8.7852	9.85
ITGB5	15.4913	17.0152	12.8541	20.51	27.2827	22.7476	15.7266	17.9215	24.1088	28.5055	26.2726	29.0962	17.3067	21.406	21.0155	25.1586	25.6298	26.7251
OGN	0.720654	0.619163	0.441418	0.292089	0.854015	0.422724	0.450266	0.541611	0.362923	0.32708	0.598826	0.571653	0.251928	0.239144	0.329891	0.292383	0.210283	0.159893
FBLN5	0.63328	0.655457	0.852494	0.753034	1.38822	0.772544	0.514822	0.936248	1.11998	0.777655	0.934498	0.815143	0.331467	0.545625	0.541907	0.739376	0.572098	0.610652
FSTL1	0.580558	0.745771	0.908567	1.03541	1.50144	0.812096	0.69887	1.34812	1.7786	1.20472	1.31473	1.30737	0.639722	0.82951	0.54321	1.09802	0.522987	1.25059
GPC4	15.6434	19.7148	20.7469	19.0333	20.6729	18.6224	20.0921	21.1271	16.7646	18.7887	20.0492	18.258	14.3264	15.1003	17.5703	13.3891	12.0429	19.1419
COL4A1	3.39356	5.02422	9.01707	3.9148	6.46417	4.73723	4.86187	9.09768	11.0307	5.42656	5.3302	5.37015	3.23833	4.00419	4.67418	4.62644	3.77402	5.68688
